# Supplementary material for: N‐terminomics and proteomics analysis of Calpain‐2 reveal key proteolytic processing of metabolic and cell adhesion proteins
Source: Protein Sci. 2025 Apr 25;34(5):e70144. doi: 10.1002/pro.70144 (PMC12023407; doi:10.1002/pro.70144)
Supplement: Supplementary file 2 — Data S2. Supporting Information tables. [file PRO-34-e70144-s002.xlsx]

## Sheet: Index
Supplementary Table 1 | Shotgun proteomics from WT THP-1 cells without PMA activation and with PMA activation.
Supplementary Table 2 | Shotgun proteomics from CAPN2-/- THP-1 cells without PMA activation and with PMA activation.
Supplementary Table 3 | N-terminomics TAILS peptides from WT and CAPN2-/- THP-1 cells.
Supplementary Table 4 | Pre-enrichment TAILS proteins from WT and CAPN2-/- THP-1 cells.
Supplementary Table 5 | Significant N-terminomics TAILS peptides from WT THP-1 cells
Supplementary Table 6 | Significant N-terminomics TAILS peptides from CAPN2-/- THP-1 cells.

## Sheet: Supplementary Table 1
Supplementary Table 1 | Shotgun proteomics from WT THP-1 cells without PMA activation and with PMA activation.
Peptide sequences were identified from the the human UniProt protein database with appended standard laboratory and common contamination protein entries and reverse decoy sequences (in total 177,324 entries) using the Andromeda algorithm as implemented in the MaxQuant software package v1.6.0.1, using an peptide FDR of 0.01. Search parameters included a mass tolerance of 1 ppm for the parent ion a…
Proteins	Gene Names	Protein Names	Potential Contaminant	Ratio H/L normalized	Intensity 1 (L) WT + PMA	Intensity 1 (H) WT no PMA	Intensity 2 (L) WT + PMA	Intensity 2 (H) WT no PMA	Intensity 3 (L) WT + PMA	Intensity 3 (H) WT no PMA	Intensity 4 (L) WT + PMA	Intensity 4 (H) WT no PMA
Q13571	LAPTM5	Lysosomal-associated transmembrane protein 5		0.11429	15794000	1310300	24967000	4837300	0	0	16046000	0
P08670;B0YJC4;B0YJC5;A0A1B0GTT5;A0A1B0GVG8;K7EMP8;A0A1X7SBR3;A0A1W2PR46;P14136-3;P14136;P14136-2;A0A1W2PRT3;E7EMV2;E7ESP9;Q16352;P07197-2;P07196;P07197;P12036-2;P12036	VIM	Vimentin		0.15087	4317200000	773060000	5126300000	593780000	4530400000	1329400000	4994600000	860550000
P01584;C9JWV2	IL1B	Interleukin-1 beta		0.15709	70967000	10152000	77929000	11788000	73712000	3121500	43522000	9491000
P08311	CTSG	Cathepsin G		0.15714	30315000	13652000	103540000	46150000	137870000	22106000	72545000	18840000
P68871;F8W6P5;A0A0J9YWK4	HBB	Hemoglobin subunit beta;LVV-hemorphin-7;Spinorphin		0.17743	0	0	0	0	152370000	18424000	0	0
A0A087WXZ6;A0A0A0MRM3;Q92637;P12314;A0A087WVS4;A0A087WUG7;Q92637-3;Q92637-2;P12314-2	FCGR1B;FCGR1A	High affinity immunoglobulin gamma Fc receptor IB;High affinity immunoglobulin gamma Fc receptor I		0.20996	0	0	46121000	9852700	10881000	3642600	44472000	5795700
P21730	C5AR1	C5a anaphylatoxin chemotactic receptor 1		0.23094	0	0	0	0	10183000	3881800	8987000	3580000
P02751-4;P02751-10;P02751-6;P02751-5;P02751-9;P02751-14;P02751-8;P02751-17;P02751-3;P02751;H0Y7Z1;P02751-12;P02751-13;P02751-11;P02751-7;P02751-15	FN1	Fibronectin;Anastellin;Ugl-Y1;Ugl-Y2;Ugl-Y3		0.24803	0	0	0	0	48774000	2340300	33897000	5355500
P50281	MMP14	Matrix metalloproteinase-14		0.27875	0	0	66969000	23618000	75155000	25615000	0	0
A0A0B4J231;B9A064	IGLL5	Immunoglobulin lambda-like polypeptide 5		0.28452	50914000	13550000	75074000	22579000	0	0	69716000	21871000
Q16799;A8MT72;Q2NKQ5;Q16799-3;Q16799-2	RTN1	Reticulon-1;Reticulon		0.28576	28596000	11254000	61278000	14412000	39988000	31902000	0	0
E5RK69;H0YC77	ANXA6	Annexin		0.34542	29600000	15125000	28870000	15898000	0	0	0	0
H0Y8C6;O00410-2;O00410;O00410-3	IPO5	Importin-5		0.38169	6718400	1370600	9029400	10126000	0	0	12284000	10638000
Q6PI48	DARS2	Aspartate--tRNA ligase, mitochondrial		0.38379	8902100	6731000	0	0	0	0	34191000	32123000
A0A0U1RR22;Q9UNF0-2;Q9UNF0;H0Y923	PACSIN2	Protein kinase C and casein kinase substrate in neurons protein 2		0.40507	47864000	20893000	0	0	104860000	41057000	38375000	22016000
A0A1W2PRF6;A0A1W2PS43;A0A1W2PRS1;Q14108;A0A1W2PPX5;A0A1W2PPU6;A0A1W2PQR6;A0A1W2PQB7;Q14108-2;A0A1W2PQL5	SCARB2	Lysosome membrane protein 2		0.41373	12173000	5454000	26147000	8852900	62316000	18037000	40541000	27757000
Q8N392;Q8N392-2	ARHGAP18	Rho GTPase-activating protein 18		0.42079	184350	64071	0	0	18632000	5260200	0	0
Q13740-2;Q13740;F5GXJ9;Q13740-3;H7C543;Q13740-4	ALCAM	CD166 antigen		0.42638	0	0	134970000	115640000	103790000	245230000	35318000	7468600
P01137	TGFB1	Transforming growth factor beta-1;Latency-associated peptide		0.43182	0	0	16823000	0	42834000	12673000	0	0
Q01469;I6L8B7	FABP5	Fatty acid-binding protein, epidermal		0.44656	524690000	214770000	786330000	257970000	222660000	97623000	456670000	188690000
P27701-2;P27701;E9PJC7	CD82	CD82 antigen;Tetraspanin		0.45113	25166000	13562000	49976000	43360000	69256000	29255000	34406000	17429000
Q68CZ2;E9PCX8;Q68CZ2-2;C9JHU5;Q68CZ2-4;Q68CZ2-3	TNS3	Tensin-3		0.45407	60121000	38555000	105050000	34832000	66925000	17109000	38919000	12734000
Q96TA1-2;Q96TA1	FAM129B	Niban-like protein 1		0.46406	0	0	25684000	8245200	15220000	6753300	10434000	0
H0Y2V6;Q5SW79-2;Q5SW79-3;Q5SW79;H0YB92	CEP170	Centrosomal protein of 170 kDa		0.47035	7383700	3978600	70326000	25053000	31569000	13630000	47612000	28468000
A0A087WW40;Q9Y371;Q9Y371-2;Q9Y371-3;F8WFB9;B7ZC39;B7ZC38;Q9NR46;Q9NR46-2	SH3GLB1	Endophilin-B1		0.47396	11548000	6581100	66846000	19884000	59733000	31654000	17493000	0
A0A087X0S5;P12109	COL6A1	Collagen alpha-1(VI) chain		0.47571	0	0	7895800	2689400	17338000	9886100	7266800	2452100
Q2TAM5;E9PKH5;A0A087X0W8;Q04206-2;Q04206-3;Q04206-4;Q04206;E9PMD5;E9PI38;E9PQS6;E9PKV4;A0A087WVP0	RELA	Transcription factor p65		0.48126	0	0	90337000	20065000	136610000	36828000	8054800	11909000
H0YAB3;D6RHZ5;H7BXG7;D6REX3;O94979-7;O94979-6;O94979-3;O94979-10;O94979-4;O94979-9;O94979-2;O94979;O94979-8;H0Y9K1;H0Y8V7	SEC31A	Protein transport protein Sec31A		0.48414	33157000	17966000	42019000	38426000	26618000	16520000	59296000	30508000
P49006	MARCKSL1	MARCKS-related protein		0.48624	12485000	6244900	12147000	6407300	9156500	7715900	16764000	5226500
Q9NYB0	TERF2IP	Telomeric repeat-binding factor 2-interacting protein 1		0.48903	0	0	0	0	44898000	18487000	0	0
P17096;P17096-3;P17096-2	HMGA1	High mobility group protein HMG-I/HMG-Y		0.50819	134060000	119680000	242330000	108430000	631480000	254120000	496310000	229900000
P06396-2;A0A0A0MS51;A0A0A0MT01;P06396-4;P06396-3;P06396;Q5T0I0;A0A0U1RQL8;Q5T0H8;REV__H0YJM7;REV__Q6TDU7-4;REV__Q6TDU7-2;REV__Q6TDU7-3;REV__Q6TDU7;REV__F8W8F9	GSN	Gelsolin		0.51247	2189000000	1172200000	3415900000	1426200000	3381800000	1639300000	2746400000	1423900000
C9JIZ6;P07602;P07602-2;P07602-3;A0A0J9YXB8;Q5BJH1	PSAP	Prosaposin;Saposin-A;Saposin-B-Val;Saposin-B;Saposin-C;Saposin-D		0.51701	0	0	96570000	38787000	200240000	66292000	78098000	34409000
P30405;R4GN99;P30405-2;H0Y548;Q6BAA4	PPIF	Peptidyl-prolyl cis-trans isomerase F, mitochondrial;Peptidyl-prolyl cis-trans isomerase		0.51815	116350000	63665000	219290000	86542000	199660000	127390000	89735000	60810000
P54687-2;P54687-3;P54687-4;P54687;P54687-5;F5H2F2	BCAT1	Branched-chain-amino-acid aminotransferase, cytosolic		0.5186	21274000	5893800	39965000	16020000	57908000	24331000	27337000	19918000
Q7Z417	NUFIP2	Nuclear fragile X mental retardation-interacting protein 2		0.52274	1016400	88370	1440200	123720	9566400	5215700	0	0
M0R300;M0R0P8;Q13459-2;Q13459	MYO9B	Unconventional myosin-IXb		0.53847	0	0	11641000	6274200	0	0	4946500	2462400
Q8TD55-2;Q8TD55	PLEKHO2	Pleckstrin homology domain-containing family O member 2		0.54734	19158000	10020000	0	0	61706000	37037000	13712000	8443200
J3QQK6;P02686-2;P02686;J3KS94;J3QKN5;J3KT34;F5H7N4;F8WEU6;E9PNZ1;E9PMR5;H0YF02;E9PKX9;H0YEA2;E9PJ72;J3QL64;J3QKL5;A8MZH3;H7BYR8;P02686-6;P02686-5;P02686-4;P02686-3	MBP	Myelin basic protein		0.56183	964710	643300	1030600	499600	974340	663380	9715700	5873400
P19878-2;P19878-4;P19878-3;P19878;B1ALB7	NCF2	Neutrophil cytosol factor 2		0.5631	0	0	0	0	18530000	10553000	11271000	2155500
C9J9W2;Q14847;Q14847-2;Q14847-3;F6S2S5	LASP1	LIM and SH3 domain protein 1		0.56897	72689000	57066000	192710000	73872000	329860000	187320000	137690000	70048000
H0YE40;H0YD13;H0Y2P0;P16070-18;P16070-12;P16070-14;P16070-13;P16070-11;P16070-10;P16070-16;P16070-8;P16070-17;P16070-6;P16070-4;P16070-3;P16070-7;P16070-5;P16070;J3KN83	CD44	CD44 antigen		0.57781	28295000	24370000	24786000	14115000	0	0	27099000	23729000
Q5T123;Q9H299	SH3BGRL3	SH3 domain-binding glutamic acid-rich-like protein 3		0.58035	109510000	76634000	206930000	137700000	220510000	187500000	205360000	131690000
Q8TCT9-5;Q8TCT9;Q8TCT9-2;A0A075B6F6;Q8TCT9-4;A0A0C4DGU3	HM13	Minor histocompatibility antigen H13		0.58203	27812000	30456000	0	0	111010000	46835000	119770000	77054000
A6NNN6;E7ETA6;Q15154-2;Q15154;E5RGQ4;E9PGW9;E7EV93;Q15154-3;H0YBA1	PCM1	Pericentriolar material 1 protein		0.5876	0	0	0	0	45142000	60497000	10732000	7793900
P04259	KRT6B	Keratin, type II cytoskeletal 6B		0.59299	312210000	115120000	38606000	119370000	86959000	93568000	0	0
O76094;O76094-2;R4GNC1;D6RDY6	SRP72	Signal recognition particle subunit SRP72		0.59472	23460000	24015000	33595000	18277000	22281000	27746000	33536000	32912000
C9JFK9;O95817	BAG3	BAG family molecular chaperone regulator 3		0.59583	0	0	20895000	15173000	52381000	28470000	0	0
Q86VY4	TSPYL5	Testis-specific Y-encoded-like protein 5		0.59769	0	0	0	0	10728000	7187700	6697300	7232500
Q05209-2;Q05209-3;Q05209;H0YC15;H3BM04	PTPN12	Tyrosine-protein phosphatase non-receptor type 12		0.61385	3971700	2071700	2648300	1475000	0	0	1996700	1221700
Q7Z5R6;C9J164;C9K0J5;Q70E73-5;Q70E73-2;Q70E73-8;Q70E73-7;Q70E73-4;Q70E73-3;Q70E73-9;Q70E73-6;Q70E73	APBB1IP	Amyloid beta A4 precursor protein-binding family B member 1-interacting protein		0.61518	0	0	19386000	8687000	61081000	39669000	44707000	20394000
P78347-2;P78347-4;P78347-3;P78347;P78347-5	GTF2I	General transcription factor II-I		0.61566	42048000	32566000	98742000	56927000	142580000	87463000	88960000	68880000
P15144;H0YMC1;H0YLZ8	ANPEP	Aminopeptidase N		0.61623	402190000	301700000	1027600000	587080000	608980000	381690000	718630000	576870000
O60506-3;O60506-4;B7Z645;O60506-5;H0YAA0	SYNCRIP	Heterogeneous nuclear ribonucleoprotein Q		0.61769	36607000	27625000	0	0	53323000	39481000	0	0
F8VQX7;Q9BZF1-3;Q9BZF1-2;Q9BZF1;F8VZB8;F8VVD3;F8VVE7;F8VZ43;F8VUA7	OSBPL8	Oxysterol-binding protein;Oxysterol-binding protein-related protein 8		0.61814	0	0	0	0	38601000	34452000	0	0
Q9C0F3	ZNF436	Zinc finger protein 436		0.62305	0	0	18005000	13175000	0	0	16752000	12273000
P50552;K7EM16;K7EIG8;K7ENR7;K7ENL7;K7EQD0	VASP	Vasodilator-stimulated phosphoprotein		0.62789	190510000	132510000	259620000	132650000	194180000	97521000	315860000	196630000
Q9UPN9-2;Q9UPN9	TRIM33	E3 ubiquitin-protein ligase TRIM33		0.63437	3903400	2707100	7595700	4330300	0	0	6102600	5997900
O00182-3;O00182-2;O00182-6;O00182;J3QS92;J3KSA0;J3KSY2;O00182-5;O00182-4;Q3B8N2-2;Q6DKI2;Q3B8N2	LGALS9	Galectin-9;Galectin		0.63773	15846000	10159000	16588000	5640600	61002000	43094000	33156000	20492000
Q16658;C9JFC0;A0A0A0MSB2;C9JPH9	FSCN1	Fascin		0.64243	563640000	435270000	1118700000	590250000	381930000	254610000	525460000	434740000
P00492	HPRT1	Hypoxanthine-guanine phosphoribosyltransferase		0.64525	0	0	20936000	8392200	49143000	37911000	24371000	5977300
A0A087X2D8;O60271-5;O60271-3;O60271-4;O60271-2;O60271;O60271-9;D6RHI8;H0YBE9;H0YBS5	SPAG9	C-Jun-amino-terminal kinase-interacting protein 4		0.64664	22368000	12613000	16114000	7061900	31441000	19776000	7557700	6345100
P08648	ITGA5	Integrin alpha-5;Integrin alpha-5 heavy chain;Integrin alpha-5 light chain		0.64929	5136800	2405200	7953600	4355500	129250000	53130000	13595000	8712300
M0QZC5;P62280;M0R1H6	RPS11	40S ribosomal protein S11		0.64933	232250000	96399000	277770000	152570000	112360000	43021000	160390000	115530000
O94804;H0YB71	STK10	Serine/threonine-protein kinase 10		0.65254	42441000	25540000	86264000	36432000	78330000	45786000	75102000	41662000
A0A1B0GV23;A0A1B0GVD5;A0A1B0GWE8;A0A1B0GU92;A0A1B0GU03;P07339;A0A1B0GW44;A0A1B0GVP3;F8WD96;C9JH19;H7C469;F8W787;H7C1V0;A0A1B0GVF1;A0A1B0GV01	CTSD	Cathepsin D;Cathepsin D light chain;Cathepsin D heavy chain		0.65312	255070000	175690000	456130000	245320000	499090000	341920000	327920000	251690000
F8VNT9;F8VV56;F8W022;F8VWK8;P08962-3;P08962-2;P08962	CD63	Tetraspanin;CD63 antigen		0.65333	87556000	65501000	228600000	134630000	392700000	230360000	218490000	105900000
Q8WY22	BRI3BP	BRI3-binding protein		0.65608	3480800	4742300	17266000	6159100	17783000	10254000	0	0
O94925-3;O94925;O94925-2;B8ZZC5;H7BZD1;B8ZZA8	GLS	Glutaminase kidney isoform, mitochondrial		0.6603	15454000	5846300	47582000	23247000	90004000	57143000	63240000	46945000
H0YNN5;P83111-2;P83111	LACTB	Serine beta-lactamase-like protein LACTB, mitochondrial		0.66244	511580	323890	432090	265520	0	0	0	0
A0A087WTU3;Q9Y6I9	TEX264	Testis-expressed sequence 264 protein		0.66375	10308000	5613800	0	0	16273000	11525000	11231000	7952300
A6NF51;O95861-3;O95861;O95861-2;F8VRY7;F8VVW8;O95861-4	BPNT1	3(2),5-bisphosphate nucleotidase 1		0.66458	0	0	0	0	11582000	3614400	6714100	2185800
O00560-3;O00560;G5EA09;O00560-2;B4DHN5;E9PBU7	SDCBP	Syntenin-1		0.66474	11707000	4653200	6923800	5327800	25503000	17843000	0	0
B0YIW2;P02656	APOC3	Apolipoprotein C-III		0.66672	7080300	3085800	17873000	6547600	27177000	4670400	23918000	5625700
D3DSM0;E5RHE6;E5RK54;E5RIG7;E5RK25	ITGB2	Integrin beta		0.67138	302800000	191600000	744440000	326420000	711570000	402600000	314020000	258850000
O75663-2;O75663	TIPRL	TIP41-like protein		0.67143	0	0	0	0	49013000	34969000	27284000	7323700
Q9GZL7	WDR12	Ribosome biogenesis protein WDR12		0.67341	0	0	24059000	18187000	9043500	6259900	23199000	14898000
Q9BQA1-2;Q9BQA1	WDR77	Methylosome protein 50		0.67972	0	0	0	0	15981000	9571200	17906000	19373000
Q13501-2;Q13501;E7EMC7;C9JRJ8;E9PFW8;E3W990	SQSTM1	Sequestosome-1		0.68047	48562000	34233000	34594000	20654000	67810000	56432000	50917000	36098000
E9PC44;E9PDM8;O94855;O94855-2	SEC24D	Protein transport protein Sec24D		0.68243	11190000	6839800	15093000	7149400	0	0	7891000	6157400
Q15427	SF3B4	Splicing factor 3B subunit 4		0.68309	9732900	8562500	14017000	6394500	0	0	0	0
H7BYV1;E9PS44;E9PQN9;P13164;Q01629;Q01628	IFITM2;IFITM3;IFITM1	Interferon-induced transmembrane protein 1;Interferon-induced transmembrane protein 2;Interferon-induced transmembrane protein 3		0.68558	0	0	14978000	6011300	0	0	0	0
Q14157;Q14157-5;F8W726;Q14157-4;Q14157-1;Q14157-3;Q5VU77;Q5VU81;Q5VU80;Q5VU79;Q5VU78;H0Y5H6;H7C2T8	UBAP2L	Ubiquitin-associated protein 2-like		0.68597	29258000	25656000	102380000	67838000	138450000	92337000	71743000	57158000
Q5T8U5;O15260-2;O15260;B7Z1G8;O15260-3	SURF4	Surfeit locus protein 4		0.68656	4662300	3442300	0	0	40569000	24980000	0	0
O95373	IPO7	Importin-7		0.68816	0	0	0	0	53905000	28753000	0	0
K7EJ57;O96008-2;O96008;K7EKG4	TOMM40	Mitochondrial import receptor subunit TOM40 homolog		0.69002	26622000	23500000	85871000	46890000	0	0	31571000	18944000
J3KN36;A0A0G2JN29;A0A087X117;Q5JPE7-2;Q15155;P69849;Q5JPE7;A0A0G2JP90;A0A087WW46;Q5JPE7-3;H3BPS9	NOMO3;NOMO1;NOMO2	Nodal modulator 2;Nodal modulator 1;Nodal modulator 3		0.69508	21378000	22076000	30087000	24825000	70699000	36896000	37508000	30005000
P30050;P30050-2	RPL12	60S ribosomal protein L12		0.69538	74043000	70983000	83520000	47401000	6115300	0	15935000	11607000
F8W020;F8VXI6;F8VUX1;F8VY35;F8W0J6;F5H4R6;H0YIV4;P55209-2;P55209;H0YHC3;F8W118;F8VV59;B7Z9C2;P55209-3;F8VVB5;H0YH88;F8W543;F8VRJ2	NAP1L1	Nucleosome assembly protein 1-like 1		0.69635	399380000	231910000	634740000	338410000	626170000	380520000	400530000	329600000
H0YJN0;Q9UI08-4;Q9UI08-3;Q9UI08-5;Q9UI08;Q9UI08-2;H0YJL6;G3V314	EVL	Ena/VASP-like protein		0.69793	39222000	35460000	103470000	61396000	160410000	91235000	57783000	32660000
P78417-2;P78417;Q5TA01;Q5TA02;P78417-3	GSTO1	Glutathione S-transferase omega-1		0.69864	22040000	15089000	15598000	7436100	20175000	24528000	57459000	22905000
P29218;P29218-3;E5RG94;E5RIF4;E5RHE9;E5RG13;E5RI82;E5RIP7;E5RGY4;H0YBL1;P29218-2	IMPA1	Inositol monophosphatase 1		0.69868	0	0	0	0	0	0	19492000	16464000
Q86UX7-2;Q86UX7;F5H1C6;H0YFT5	FERMT3	Fermitin family homolog 3		0.70055	184770000	165610000	392800000	220770000	487680000	284400000	263110000	196120000
P51149;C9J592;C9J8S3;C9J4S4;C9J4V0;C9IZZ0;C9J7D1	RAB7A	Ras-related protein Rab-7a		0.7028	61883000	52472000	117080000	73973000	172190000	165150000	140020000	141450000
P46939;P46939-2;REV__Q14517;REV__A0A087WVP1;P46939-4	UTRN	Utrophin		0.70281	80279000	35772000	32620000	27854000	0	0	223260000	26780000
P04080;A0A1W2PS52	CSTB	Cystatin-B		0.70505	0	0	12989000	4706300	20376000	20075000	0	0
P98179	RBM3	RNA-binding protein 3		0.7094	784520	692830	31284000	16807000	1235300	809980	884410	641700
Q8TEM1;Q8TEM1-2	NUP210	Nuclear pore membrane glycoprotein 210		0.70982	8395800	1776900	19383000	13176000	49467000	41509000	0	0
G3V5Z7;P60900;G3V295;P60900-2;G3V3U4;G3V3I1;P60900-3;G3V4S5;G3V2S7;H0YJC4	PSMA6	Proteasome subunit alpha type;Proteasome subunit alpha type-6		0.71071	11548000	13141000	221270000	125580000	219810000	88446000	120430000	122330000
Q5T4L4;P42677	RPS27	40S ribosomal protein S27		0.71241	66589000	54283000	144960000	92339000	40454000	54991000	102660000	111030000
A0A0A0MRV0;Q9P2E9-2;Q9P2E9;A0A087WVV2;A2A2S5;Q9P2E9-3;F8W7S5;A0A087WU26;V9GY78	RRBP1	Ribosome-binding protein 1		0.71372	10146000	10058000	8776300	5028700	58329000	33272000	8771900	8347200
P49792;J3KQ37;J3KNE0;A6NKT7;Q99666;O14715;F8VYC4;A0A1W2PNU4;P0DJD0;P0DJD1;Q7Z3J3;F8WBP7;H7BZ48	RANBP2	E3 SUMO-protein ligase RanBP2		0.7155	16072000	15396000	21062000	13377000	38813000	30700000	20502000	17020000
A0A0D9SGG1;Q13094	LCP2	Lymphocyte cytosolic protein 2		0.71623	7830000	4711800	0	0	22597000	12487000	0	0
A0A0A0MTP6;O15357-2;O15357;H0YFZ4	INPPL1	Phosphatidylinositol 3,4,5-trisphosphate 5-phosphatase 2		0.71665	0	0	0	0	31193000	22291000	0	0
Q9Y490;H0YMT1;A0A1B0GVU7	TLN1	Talin-1		0.72039	861840000	573160000	2288700000	1277900000	1703900000	1167300000	1086100000	879250000
Q58FF6	HSP90AB4P	Putative heat shock protein HSP 90-beta 4		0.72051	0	0	0	0	19715000	15507000	0	0
Q9BTV4	TMEM43	Transmembrane protein 43		0.72207	16334000	14862000	25501000	20466000	40999000	35683000	20568000	12067000
Q9NXV6	CDKN2AIP	CDKN2A-interacting protein		0.72425	19376000	13473000	37046000	22047000	30431000	14717000	29535000	19965000
P46087-2;P46087;P46087-4;F5GYR3;P46087-3	NOP2	Probable 28S rRNA (cytosine(4447)-C(5))-methyltransferase		0.72463	0	0	451120	263260	9960400	5770100	0	0
P00491;G3V5M2;G3V393;G3V2H3	PNP	Purine nucleoside phosphorylase		0.72589	87642000	77640000	351290000	182140000	86677000	59614000	71296000	46237000
Q5T6F2;H0YDN2;A2A305;Q5T6F2-2	UBAP2	Ubiquitin-associated protein 2		0.72603	10414000	8846500	15127000	9299900	23720000	19233000	21896000	17877000
Q9C0H2-3;Q9C0H2-2;Q9C0H2;Q9C0H2-4;H7C3T6	TTYH3	Protein tweety homolog 3;Protein tweety homolog		0.72766	9255100	5995200	7312500	3542800	0	0	0	0
Q5VZU9;P29144	TPP2	Tripeptidyl-peptidase 2		0.72825	9581900	9585300	30314000	25894000	43303000	34344000	6926900	5617700
A0A0D9SFB3;A0A0D9SG12;A0A0D9SF53;O00571-2;O00571;O15523-2;O15523;A0A0J9YVQ7;C9J8G5;C9J081;O15523-3;A0A087WVZ1;A0A0J9YYH6;D6RCM4;Q9NQI0-3;Q9NQI0-2;Q9NQI0-4;Q9NQI0	DDX3X;DDX3Y	ATP-dependent RNA helicase DDX3X;ATP-dependent RNA helicase DDX3Y		0.72927	150920000	109180000	264450000	136570000	233860000	188180000	123410000	121210000
P05107;J3KNI6;E7EVZ9	ITGB2	Integrin beta-2		0.72932	106630000	90638000	0	0	326440000	235870000	134660000	115700000
P05362;E7ESS4	ICAM1	Intercellular adhesion molecule 1		0.73021	17460000	6783000	0	0	0	0	0	0
F8W7U3;J3KP36;E7ESD2;A0A0A0MR88;A0A096LPC5;Q9Y4E1-3;Q9Y4E1-6;Q9Y4E1-2;Q9Y4E1;Q9Y4E1-4;Q641Q2-2;Q641Q2;A0A087WYF6;Q9Y4E1-5;A0A0A0MT65;Q5SRD0	FAM21A;FAM21C	WASH complex subunit FAM21C;WASH complex subunit FAM21A		0.73059	15146000	8171100	96409000	41413000	6658100	9324800	0	0
F8VXU5;Q9UBQ0;Q9UBQ0-2	VPS29	Vacuolar protein sorting-associated protein 29		0.73275	2970000	1514600	10314000	6297200	0	0	6163100	5457700
Q9NZB2;Q9NZB2-6;Q9NZB2-4;A0A0C4DG79;A0A0C4DH52;Q9NZB2-2;Q9NZB2-5	FAM120A	Constitutive coactivator of PPAR-gamma-like protein 1		0.73292	1798500	4547300	35812000	14019000	21609000	14894000	0	0
A0A087WUZ3;Q01082-3;Q01082-2;Q01082	SPTBN1	Spectrin beta chain, non-erythrocytic 1		0.73438	0	0	14577000	18161000	30136000	21767000	17765000	16895000
P31949	S100A11	Protein S100-A11;Protein S100-A11, N-terminally processed		0.73578	108800000	117840000	421220000	216370000	317130000	419610000	326400000	173160000
P04844-2;P04844;Q5JYR7;Q5JYR4;F2Z3K5;Q5JYR3	RPN2	Dolichyl-diphosphooligosaccharide--protein glycosyltransferase subunit 2		0.73973	45682000	32205000	113090000	72324000	60739000	29821000	79875000	57923000
H0YE28;A0A087WYP2;Q8IZQ5	C11orf31;SELH	Selenoprotein H		0.74345	0	0	0	0	43802000	17933000	19337000	12041000
F5H5D3;Q9BQE3;F8VVB9;A0A1W2PQM2;F8VQQ4;C9J2C0;Q9NY65-2;Q9NY65;F8VRZ4;F8VS66;F8VWV9;F8VX09;C9K0S6;F8VRK0;V9GZ17;F8VXZ7;F8W0F6;Q9H853	TUBA1C;TUBA1B	Tubulin alpha-1C chain		0.74574	19850000	15139000	37679000	20704000	35993000	30375000	0	0
Q9UKY7-2;Q9UKY7;D6RFH2;D6R9V8;H0Y8K3;Q9UKY7-3;D6RAV0;D6RDN0;D6R973	CDV3	Protein CDV3 homolog		0.74711	56106000	57023000	58966000	30549000	89849000	53590000	58060000	44452000
Q9NR30;Q9NR30-2	DDX21	Nucleolar RNA helicase 2		0.74791	140860000	133090000	255440000	182760000	463780000	310710000	274040000	205320000
O14979-3;O14979-2;A0A087WUK2;O14979;A0A087WU03;REV__Q8N0S2-3;REV__Q8N0S2-2;REV__A0A0B4J1R9;REV__Q8N0S2;Q9ULL8-2;Q9ULL8	HNRNPDL	Heterogeneous nuclear ribonucleoprotein D-like		0.7531	232480000	220080000	286580000	239990000	328350000	239030000	187130000	204400000
P49755;G3V2K7	TMED10	Transmembrane emp24 domain-containing protein 10		0.75776	17728000	22375000	92123000	79727000	43098000	47510000	291560	233930
Q9ULV4;Q9ULV4-2;Q9ULV4-3;B4E3S0;H0YHL7;F8W1H8;F8VUX3;F8VSA4;F8VRE9;F8VTT6;F8VVB7	CORO1C	Coronin-1C;Coronin		0.75869	203090000	95013000	150410000	111640000	261870000	193060000	145690000	104420000
O60763;O60763-2	USO1	General vesicular transport factor p115		0.76194	0	0	11891000	3538800	15221000	9248900	5612100	0
Q7L5N7;Q7L5N7-2;H3BU68	LPCAT2	Lysophosphatidylcholine acyltransferase 2		0.76245	8861800	8077800	28874000	17325000	20457000	16899000	16321000	15509000
K7ER96;O43396;K7EML9;K7EME7	TXNL1	Thioredoxin-like protein 1		0.76272	78274000	56717000	37442000	29783000	75821000	65021000	135120000	121100000
F6TC96;F6UR09;F6U1F2;F6XTU0;A0A0G2JJR8;A0A1B0GX79;F6WML8;F6VEM6;F6X9W3;F6U341;F6S6P2;X6REW1;A0A0G2JJM1;A0A0G2JL47;A0A024RCR6;A0A0G2JK23;P46379-4;P46379-5;P46379-2;P46379;P46379-3	BAG6;BAT3	Large proline-rich protein BAG6		0.76346	6974500	2925200	0	0	40456000	35352000	0	0
P21281;H0YC04;C9JL73;P15313;E5RGH6;H0YC45;H0YAT8;C9JZ02	ATP6V1B2	V-type proton ATPase subunit B, brain isoform		0.76737	78279000	59434000	99829000	54892000	115560000	79490000	32498000	27917000
Q15761	NPY5R	Neuropeptide Y receptor type 5		0.76846	0	0	373230000	253080000	0	0	0	0
P31942-3;P31942-2;P31942;P31942-6;P31942-5;P31942-4	HNRNPH3	Heterogeneous nuclear ribonucleoprotein H3		0.76857	48435000	49848000	107620000	66921000	59230000	44255000	78098000	81124000
P15531;P15531-2	NME1	Nucleoside diphosphate kinase A		0.77184	66204000	49619000	100190000	73676000	137580000	122580000	99897000	59387000
H3BND8;Q93009-3;Q93009;F5H2X1	USP7	Ubiquitin carboxyl-terminal hydrolase;Ubiquitin carboxyl-terminal hydrolase 7		0.77212	8583300	5681700	5940900	5695800	22662000	27883000	0	0
A0A087X1H5;Q15057;A0A0U1RQT1;H7C3K3;H7C3Q8	ACAP2	Arf-GAP with coiled-coil, ANK repeat and PH domain-containing protein 2		0.77323	3836400	6815400	5628600	3897700	11015000	10803000	8666100	4401800
H3BR35;P15170;P15170-2;P15170-3;H3BSV8;Q8IYD1;H3BMT9	GSPT1	Eukaryotic peptide chain release factor GTP-binding subunit ERF3A		0.77392	28306000	24996000	64754000	41009000	150820000	78592000	50764000	43283000
A0AVT1;A0AVT1-2;H0Y8S8;A0AVT1-4;A0AVT1-3	UBA6	Ubiquitin-like modifier-activating enzyme 6		0.77414	4835200	3321900	0	0	16605000	11462000	0	0
Q5T6H7;Q9NQW7-2;Q9NQW7;Q9NQW7-4;Q9NQW7-3	XPNPEP1	Xaa-Pro aminopeptidase 1		0.77569	26145000	24564000	40544000	37141000	0	0	22626000	21315000
P36222;H0Y3U8	CHI3L1	Chitinase-3-like protein 1		0.77842	108470000	82896000	125280000	81038000	200850000	142680000	135800000	111100000
P12004	PCNA	Proliferating cell nuclear antigen		0.77949	79001000	70117000	0	0	4232200	3693700	0	0
A0A0A0MQW8;Q8N6U8-3;Q8N6U8-5;Q8N6U8-4;Q8N6U8;Q8N6U8-6	GPR161	G-protein coupled receptor 161		0.78215	42716000	49069000	48043000	54629000	199360000	133100000	0	0
C9J2I0;B8ZZY2;P52594-2;P52594-3;P52594;P52594-4	AGFG1	Arf-GAP domain and FG repeat-containing protein 1		0.78257	0	0	18962000	10765000	17998000	21214000	8049800	8380600
K7EMY8;K7ERL1;K7EJE6;K7EK60;O95466;O95466-2;O95466-3	FMNL1	Formin-like protein 1		0.78279	0	0	13896000	12951000	40868000	30337000	13613000	11581000
O00160;Q12965;M0QXU2;H0YLE5	MYO1F	Unconventional myosin-If		0.78302	0	0	39911000	23206000	81836000	46206000	0	0
A0A087WX84;A0A0A0MRE9;A0A0A0MRF6;Q99996-4;Q99996-5;Q99996-3;Q99996-2;Q99996;Q99996-6;H7BZV6;Q6PJH3	AKAP9	A-kinase anchor protein 9		0.78542	35706000	36469000	0	0	0	0	0	0
H0Y7N1;A0A140T971;Q5SSV3;Q5SRR8;O95865	DDAH2	N(G),N(G)-dimethylarginine dimethylaminohydrolase 2		0.78674	0	0	9440000	8210900	0	0	8128900	4477900
O60884	DNAJA2	DnaJ homolog subfamily A member 2		0.78784	21975000	17724000	29269000	25494000	59922000	39529000	20247000	37795000
J3QSV6;O76021;I3L234;I3L3C4;I3L3U9;O76021-2	RSL1D1	Ribosomal L1 domain-containing protein 1		0.78862	127160000	111640000	158950000	90544000	189640000	152950000	115010000	104830000
Q9BVG4;A6NDF3	PBDC1	Protein PBDC1		0.78931	0	0	0	0	22340000	17293000	0	0
J3QS39;J3QTR3;F5H6Q2;F5GYU3;F5H2Z3;F5H265;B4DV12;F5H388;F5H747;F5GXK7;J3QKN0;Q5PY61;Q96C32;P62987;P62979;P0CG47;P0CG48;M0R1M6;M0R2S1;M0R1V7;Q49A90;J3QSA3;F5GZ39	UBB;RPS27A;UBC;UBA52	Ubiquitin-60S ribosomal protein L40;Ubiquitin;60S ribosomal protein L40;Ubiquitin-40S ribosomal protein S27a;Ubiquitin;40S ribosomal protein S27a;Polyubiquitin-B;Ubiquitin;Polyubiquitin-C;Ubiquitin		0.78954	1049200000	930310000	1537400000	908390000	2740000000	2003500000	1703700000	1458400000
P62266;D6RDJ2;D6RIX0;D6R9I7;D6RD47	RPS23	40S ribosomal protein S23		0.79131	9097400	9286600	40628000	32249000	0	0	0	0
Q969E4;Q5H9L2;Q6IPX3-2;Q6IPX3	TCEAL3;TCEAL5;TCEAL6	Transcription elongation factor A protein-like 3;Transcription elongation factor A protein-like 5;Transcription elongation factor A protein-like 6		0.79187	592470	638120	10844000	9020700	20393000	72326000	134550	133830
C9J3L8;C9J5W0;E9PAL7;C9IZQ1;P43307;P43307-2;C9JBX5	SSR1	Translocon-associated protein subunit alpha		0.79232	0	0	44729000	23283000	43973000	76791000	37687000	27274000
P50991;P50991-2	CCT4	T-complex protein 1 subunit delta		0.79258	138950000	93356000	381040000	204250000	355920000	346150000	211060000	198110000
C9J634;F8WF02;P11177-3;P11177-2;P11177	PDHB	Pyruvate dehydrogenase E1 component subunit beta, mitochondrial		0.79341	0	0	7821300	5766600	0	0	3032700	3816600
P54727;Q5W0S5;Q5W0S4;H0Y579;P54727-2	RAD23B	UV excision repair protein RAD23 homolog B		0.79392	102250000	91540000	144080000	85353000	200840000	159930000	151780000	153260000
Q9Y277;Q9Y277-2;E5RFP6;E5RJN6;E5RHZ6;E5RFL1;E5RHE1;E5RK27	VDAC3	Voltage-dependent anion-selective channel protein 3		0.79412	79643000	65718000	21870000	9745300	71604000	56256000	110520000	114760000
Q15018	FAM175B	BRISC complex subunit Abro1		0.79762	4991600	4685000	8058500	0	10265000	5226400	0	0
P20700;E9PBF6;A0A0D9SFE5;A0A0D9SFY5	LMNB1	Lamin-B1		0.79765	659670000	668960000	1339200000	941230000	1400600000	1143400000	695880000	692390000
P09467	FBP1	Fructose-1,6-bisphosphatase 1		0.79804	9897800	12236000	13497000	9771200	24162000	15963000	12687000	12383000
P08758;D6RBE9;D6RBL5;E9PHT9;D6RCN3	ANXA5	Annexin A5;Annexin		0.79826	173220000	164640000	562480000	278200000	545380000	606640000	299120000	230320000
A0A0C4DGS1;P39656;U3KQ84;P39656-3;P39656-2	DDOST	Dolichyl-diphosphooligosaccharide--protein glycosyltransferase 48 kDa subunit		0.80052	48053000	53827000	104000000	74751000	299770000	223080000	106320000	97075000
P61224-3;P61224;F5H6R7;F5H004;F5GX62;E7ESV4;A0A0J9YXB3;F5H7Y6;P61224-2;P61224-4;A6NIZ1;F5H4H0;F5GYH7;F5H077;F5GWU8;F5H491;F5H0B7;F5H500;F5H823;B7ZB78;F5GZG1;F5GYB5;F8WBC0	RAP1B	Ras-related protein Rap-1b;Ras-related protein Rap-1b-like protein		0.80079	117460000	80514000	227600000	142070000	270920000	215140000	181010000	177930000
H7C141;E5KLK1;E5KLJ6;E5KLJ9;E5KLJ5;O60313;O60313-2	OPA1	Dynamin-like 120 kDa protein, mitochondrial;Dynamin-like 120 kDa protein, form S1		0.80152	3930100	2520700	0	0	10242000	9764300	0	0
O60664-4;O60664;O60664-3;K7ERZ3;K7EL96;O60664-2;K7ER39;K7EJD0	PLIN3	Perilipin-3		0.80469	160800000	160520000	309450000	240910000	690880000	489370000	182560000	231360000
Q15293;Q15293-2;E9PP27	RCN1	Reticulocalbin-1		0.80577	43075000	62910000	100410000	57947000	173880000	64215000	35691000	39008000
P45880-2;P45880;P45880-1;A0A0A0MR02;Q5JSD2;Q5JSD1;A2A3S1	VDAC2	Voltage-dependent anion-selective channel protein 2		0.80588	91157000	70124000	182530000	140840000	295200000	273880000	304570000	330840000
P26599;A6NLN1;P26599-2;P26599-3;A0A0U1RRM4;A0A0D9SF20;A0A087WUW5;K7ES59;A0A087WU68;K7ELW5;K7EKJ7;K7EK45;O95758-7;O95758-1;O95758-6;O95758-2;O95758;O95758-5;O95758-4	PTBP1	Polypyrimidine tract-binding protein 1		0.80703	203840000	212590000	230220000	140530000	245720000	207280000	198390000	176020000
P84077;P61204;F5H423;P61204-2;F5H0C7;H0YGG7	ARF1;ARF3	ADP-ribosylation factor 1;ADP-ribosylation factor 3		0.80735	101860000	91306000	73646000	38180000	56840000	63781000	123110000	98785000
P55010;H0YMJ8;H0YM54;H0YLZ1;H0YN40	EIF5	Eukaryotic translation initiation factor 5		0.80855	12117000	14615000	131520000	71255000	169290000	130920000	69936000	67201000
C9J6P4;Q7Z2W4-3;Q7Z2W4-2;Q7Z2W4	ZC3HAV1	Zinc finger CCCH-type antiviral protein 1		0.8087	0	0	46573000	25329000	35886000	28325000	27464000	26855000
Q86TU7;Q6NXR6;Q86TU7-3;Q86TU7-2	SETD3	Histone-lysine N-methyltransferase setd3		0.81029	0	0	4956700	5604600	0	0	9252800	5290000
E9PIR7;F8W809;A0A087WSW9;A0A182DWI3;A0A087WSY9;Q16881-5;Q16881-2;Q16881-4;Q16881-3;Q16881-6;Q16881;E2QRB9;Q16881-7;E9PKD3;E9PQI3;E9PLT3;E9PKI4;A0A0B4J225;E9PIZ5	TXNRD1	Thioredoxin reductase 1, cytoplasmic		0.81146	61173000	50560000	55950000	34232000	99732000	58135000	75464000	61549000
Q15365;J3QT27;E9PFP8;P57721-2;P57721-3;P57721-5;P57721-4;P57721;F8VTZ0;H3BSP4;C9K0A2;F8WC71;C9IZV9;C9J7A9;C9JSA6;C9J5V4;C9JTY5;C9JZY3;C9J0A4;P57723-2;P57723	PCBP1;PCBP3	Poly(rC)-binding protein 1;Poly(rC)-binding protein 3		0.81328	253190000	207340000	298280000	203040000	457530000	398200000	210620000	191630000
P61081;M0QX69	UBE2M	NEDD8-conjugating enzyme Ubc12		0.81361	9316400	8616200	0	0	56989000	39648000	40852000	31531000
P16615-5;P16615-2;P16615-3;P16615;H7C5W9;P16615-4;A0A0C4DH86;H3BVB2;O14983-2;Q93084-4;Q93084-2;O14983;Q93084-7	ATP2A2	Sarcoplasmic/endoplasmic reticulum calcium ATPase 2		0.81528	108000000	90229000	131230000	82722000	182350000	372480000	115530000	210600000
C9JXB8;C9JNW5;P83731	RPL24	60S ribosomal protein L24		0.81537	47537000	50327000	175960000	129400000	172220000	156210000	85755000	96514000
J3KTA4;P17844-2;P17844;J3QSF1;J3KRZ1;J3QR02;J3KRX8;J3QRQ7	DDX5	Probable ATP-dependent RNA helicase DDX5		0.81658	133930000	108530000	239750000	166300000	337570000	281590000	146850000	122980000
Q9UH99-3;Q9UH99;Q9UH99-2;H0Y686;B0QY60;B0QY63;B0QY64	SUN2	SUN domain-containing protein 2		0.81728	32015000	19456000	90022000	35886000	70127000	50944000	54044000	48666000
Q96JJ7;Q96JJ7-2;H3BT89;H3BVI1;H3BPB3;B4DIE3	TMX3	Protein disulfide-isomerase TMX3		0.81741	16518000	8575300	16510000	12421000	71911000	47072000	18048000	11154000
H0Y9J2;D6R938;E9PBG7;E9PF82;Q13557-8;Q13557-12;Q13557-10;Q13557;Q13557-6;Q13557-11	CAMK2D	Calcium/calmodulin-dependent protein kinase type II subunit delta		0.81779	4678500	2879500	19447000	12883000	6549900	6766400	0	0
E9PIN3;Q9UBU9;E9PMV7;E9PLA7;Q9UBU9-2	NXF1	Nuclear RNA export factor 1		0.81839	625200	468250	625160	388920	281410	229400	0	0
P13473-2;P13473;P13473-3	LAMP2	Lysosome-associated membrane glycoprotein 2		0.81972	28877000	25229000	52215000	26519000	47629000	45200000	42157000	39564000
Q8TCJ2	STT3B	Dolichyl-diphosphooligosaccharide--protein glycosyltransferase subunit STT3B		0.8201	0	0	1046800	628090	26742000	18081000	8508700	8135900
Q16666-3;Q16666-2;Q16666;H3BM18;X6RHM1;Q16666-6;H3BVE6;H3BR88	IFI16	Gamma-interferon-inducible protein 16		0.82012	18231000	25267000	12041000	12654000	27747000	21221000	54694000	33875000
P50990-2;P50990;P50990-3;H7C2U0;H7C4C8	CCT8	T-complex protein 1 subunit theta		0.82045	462750000	444430000	862190000	497740000	555010000	501500000	554280000	487490000
P62263;H0YB22;E5RH77	RPS14	40S ribosomal protein S14		0.82079	116450000	74730000	409740000	173020000	111900000	125510000	89867000	135450000
Q13177;H7C1X3	PAK2	Serine/threonine-protein kinase PAK 2;PAK-2p27;PAK-2p34		0.82175	76997000	68021000	100530000	78209000	229430000	165290000	120310000	119810000
P60228;E5RIT4;H0YBR5;E5RHS5;E5RGA2	EIF3E	Eukaryotic translation initiation factor 3 subunit E		0.82295	3797500	7141600	10009000	9015300	0	0	12351000	6481700
P61160;F5H6T1;P61160-2	ACTR2	Actin-related protein 2		0.82434	202250000	198420000	254970000	196550000	290730000	258220000	374180000	223220000
Q8TCS8;H7C3C5	PNPT1	Polyribonucleotide nucleotidyltransferase 1, mitochondrial		0.82489	0	0	0	0	20757000	17174000	7029000	8709600
B0YIW6;P48444;P48444-2;Q6P1Q5;E9PK34	ARCN1	Coatomer subunit delta		0.82508	98423000	90502000	183060000	120810000	266350000	203950000	134250000	124270000
Q8NFQ8	TOR1AIP2	Torsin-1A-interacting protein 2		0.82589	16219000	18319000	28552000	17452000	28835000	11778000	0	0
O75400-2;O75400-3;O75400;H0YG38;F5H578	PRPF40A	Pre-mRNA-processing factor 40 homolog A		0.82609	0	0	16447000	17617000	0	0	17390000	18713000
A6PVH9;F2Z2V0;B0QZ18;Q99829;Q5JX45;E7ENH5;Q5JX56;Q5JX58;H0Y524;Q5JX59;Q5JX61;Q5JX60;Q5JX44;Q5JX52	CPNE1	Copine-1		0.82658	23301000	17584000	67685000	51879000	44173000	32525000	56459000	52989000
Q15637-4;Q15637-6;Q15637-7;Q15637-3;Q15637-2;Q15637;Q15637-5;C9J792;F8WEV5	SF1	Splicing factor 1		0.82935	22619000	18216000	60708000	78026000	121540000	115370000	93332000	87262000
Q13404-8;Q13404;I3L0A0;Q13404-7;Q13404-2;Q13404-1;A0A0A0MSL3;G3V2F7;Q13404-6;E5RIF1;D6RG00;H0YBX6	UBE2V1;TMEM189-UBE2V1	Ubiquitin-conjugating enzyme E2 variant 1		0.82988	122660000	110050000	216470000	145920000	347260000	244160000	187060000	189270000
A0A087WVQ6;Q00610-2;Q00610;J3KS13;A0A087WX41;P53675-2;P53675;K7EJJ5;J3KSQ2;J3KRF5;J3QL20;F5H5N6	CLTC	Clathrin heavy chain;Clathrin heavy chain 1		0.83007	363560000	275050000	743850000	461950000	786920000	626270000	422440000	314100000
P60953;P60953-1;Q5JYX0	CDC42	Cell division control protein 42 homolog		0.83072	439880000	356970000	821550000	511220000	558650000	369250000	525980000	513450000
Q08378;Q08378-4;Q08378-2	GOLGA3	Golgin subfamily A member 3		0.83153	0	0	0	0	43251000	35320000	0	0
A0A024R7W5;A0A087X0Q1;A0A087WY31;Q7Z739;Q9Y5A9-2;Q9Y5A9;Q9BYJ9	YTHDF3;YTHDF2	YTH domain-containing family protein 3;YTH domain-containing family protein 2		0.83248	23101000	19278000	31110000	24888000	118700000	79772000	41279000	40992000
Q6ZVH7-3;Q6ZVH7-2;Q6ZVH7	ESPNL	Espin-like protein		0.8326	0	0	47844000	23971000	55297000	47938000	0	0
P14618;P14618-3;P14618-2;H3BTN5;B4DNK4;H3BQ34;H3BR70;H3BT25;H3BUW1;H3BTJ2;H3BN34;H3BQZ3;H3BU13;P30613-2;P30613	PKM	Pyruvate kinase PKM;Pyruvate kinase		0.83446	1803200000	1626700000	4073300000	2549400000	3765200000	3250600000	3306000000	2710400000
Q5VTE0;P68104;A0A087WV01;A0A087WVQ9;P68104-2;Q05639;Q5JR01;A6PW80	EEF1A1P5;EEF1A1;EEF1A2	Putative elongation factor 1-alpha-like 3;Elongation factor 1-alpha 1;Elongation factor 1-alpha;Elongation factor 1-alpha 2		0.83464	9631800000	7893100000	19922000000	13199000000	18662000000	15719000000	11744000000	11611000000
O15173;O15173-2	PGRMC2	Membrane-associated progesterone receptor component 2		0.83505	2915800	4849900	0	0	22202000	25618000	8820900	9530700
Q99497;K7ELW0;K7EN27	PARK7	Protein deglycase DJ-1		0.83661	70240000	76595000	236520000	140460000	124790000	123180000	66784000	54527000
P56537;A0A0U1RQV5;P56537-2;B7ZBH1	EIF6	Eukaryotic translation initiation factor 6		0.83669	40237000	24322000	77841000	47262000	53418000	53191000	91767000	99160000
F8WF48;F8WCJ7;Q99442	SEC62	Translocation protein SEC62		0.83744	11826000	11307000	28718000	24917000	52366000	36831000	21622000	15960000
Q92598-3;Q92598;Q92598-2;Q92598-4;A0A0A0MSM0;Q5TBM3;R4GN69;Q8TDX9	HSPH1	Heat shock protein 105 kDa		0.83772	257180000	207870000	376140000	243870000	453820000	328020000	319540000	314930000
F8VPD4;P27708	CAD	CAD protein;Glutamine-dependent carbamoyl-phosphate synthase;Aspartate carbamoyltransferase;Dihydroorotase		0.83777	12972000	10674000	16684000	8376100	2972800	4395000	17515000	17405000
P50995-2;P50995;E5RIN3;P27216;P27216-2	ANXA11	Annexin A11		0.838	12993000	16012000	73846000	73974000	159070000	107800000	56640000	55358000
REV__Q86X10-4;REV__Q86X10-2;REV__A2A2F0;REV__Q86X10-3;REV__Q86X10;REV__A0A0J9YW54;REV__O15399;P48995-2;P48995	TRPC1	Short transient receptor potential channel 1		0.83824	0	0	24894000	16761000	75628000	53816000	112470000	61175000
P05386	RPLP1	60S acidic ribosomal protein P1		0.83957	31905000	35050000	78094000	50801000	59810000	39341000	63454000	45338000
P05556;P05556-2;P05556-5;P05556-4;P05556-3;H7C4N8	ITGB1	Integrin beta-1		0.84081	45663000	39267000	47289000	25137000	86426000	75785000	57870000	47093000
E9PCY7;G8JLB6;P31943;E5RGV0;D6RBM0;H0YB39;D6RIU0;E5RGH4;E7EQJ0;D6RAM1;D6R9T0;D6RFM3;D6RIT2;E7EN40;D6RDU3;D6RJ04;D6RIH9;H0YBG7;H0YBD7;H0YAQ2;E5RJ94;D6R9D3;D6RF17;D6RDL0	HNRNPH1	Heterogeneous nuclear ribonucleoprotein H;Heterogeneous nuclear ribonucleoprotein H, N-terminally processed		0.84095	241170000	223170000	321130000	209280000	562970000	435840000	349750000	342380000
P55884;P55884-2;C9JZG1;C9JQN7	EIF3B	Eukaryotic translation initiation factor 3 subunit B		0.84372	104030000	97921000	159620000	131150000	156850000	107390000	107300000	100150000
Q16576;Q16576-2;Q5JP01	RBBP7	Histone-binding protein RBBP7		0.84434	6803300	7686200	5767100	7134400	38162000	30303000	0	0
E9PJ81;E9PRQ7;Q04323;Q04323-2;A0A087WTZ5	UBXN1	UBX domain-containing protein 1		0.84649	0	0	0	0	41204000	32956000	0	0
B4DY09;Q12905;X6R6Z1;A0A0A0MRL0	ILF2	Interleukin enhancer-binding factor 2		0.84669	91564000	72849000	151910000	105410000	82032000	84851000	88889000	100710000
X6RA14;P10768;H7BZT7;U3KQT1	ESD	S-formylglutathione hydrolase		0.84763	48242000	39801000	31803000	16236000	26371000	10050000	15356000	12317000
E9PLD0;Q9H0U4	RAB1B	Ras-related protein Rab-1B		0.84786	137240000	127650000	199860000	117340000	208490000	198970000	80702000	85945000
Q12906-4;Q12906-6;Q12906-7;Q12906-5;Q12906-2;Q12906-3;Q12906;K7EKJ9;K7ER69;K7EKY0;K7EQR9;K7ERM6;K7ENK6;K7EM82;K7EJ09;Q96SI9-2;Q96SI9;K7EQ75;K7EPG3	ILF3	Interleukin enhancer-binding factor 3		0.84808	130830000	111660000	272290000	197750000	500190000	365710000	173720000	205310000
B1AKQ8;C9JZN1;F6X3N5;F6UT28;C9JIS1;C9JXA5;E7EP32;P62873-2;Q9HAV0;P62879;P62873;C9JD14;F5H8J8;F5H100;F5H0S8;E9PCP0;P16520-2;P16520	GNB1;GNB2;GNB4;GNB3	Guanine nucleotide-binding protein G(I)/G(S)/G(T) subunit beta-1;Guanine nucleotide-binding protein subunit beta-4;Guanine nucleotide-binding protein G(I)/G(S)/G(T) subunit beta-2;Guanine nucleotide-binding protein G(I)/G(S)/G(T) subunit beta-3		0.8486	77789000	76506000	224770000	152770000	157280000	150740000	123100000	127850000
O76003	GLRX3	Glutaredoxin-3		0.84915	9373500	11344000	14170000	8943200	0	0	0	0
K7ERJ9;P51570;P51570-2;K7ERN9	GALK1	Galactokinase		0.84917	0	0	0	0	24781000	12526000	18088000	22814000
B7Z7P8;P62495-2;P62495	ETF1	Eukaryotic peptide chain release factor subunit 1		0.84927	25747000	28804000	71858000	55348000	118080000	88575000	60279000	57197000
B4DDD6;Q9UJU6-2;Q9UJU6-3;Q9UJU6-4;Q9UJU6-6	DBNL	Drebrin-like protein		0.85002	0	0	0	0	10670000	8962000	6352500	5254900
P54709;C9JA36;P54709-2;C9JXZ1;H7C547;F8WBY4;H7C4L9	ATP1B3	Sodium/potassium-transporting ATPase subunit beta-3		0.85182	0	0	62694000	37703000	151450000	133050000	91493000	77246000
E9PEX6;P09622-2;P09622;P09622-3	DLD	Dihydrolipoyl dehydrogenase;Dihydrolipoyl dehydrogenase, mitochondrial		0.85297	98320000	86824000	202940000	140150000	230380000	171020000	97611000	112660000
H0Y3Y9;P55036	PSMD4	26S proteasome non-ATPase regulatory subunit 4		0.85347	31654000	30017000	0	0	21886000	19758000	0	0
K7ER90;K7EL20;O75821;K7EP16;K7EL60;K7ENA8	EIF3G	Eukaryotic translation initiation factor 3 subunit G		0.85516	23115000	20240000	64640000	58344000	87872000	107520000	41496000	29330000
M0QXN5;P37198;M0QX10;M0QYY0;M0QX13;M0QZL5;M0R1S1;M0QX64;M0R302	NUP62	Nuclear pore glycoprotein p62		0.85532	9365900	4653500	14665000	14508000	24813000	21568000	16652000	18243000
P38159;P38159-2;H0Y6E7;H3BT71;Q96E39;H3BUY5;H3BR27;P38159-3;H3BNC1;A0A1B0GUK8;O75526;Q8N7X1	RBMX;RBMXL1	RNA-binding motif protein, X chromosome;RNA-binding motif protein, X chromosome, N-terminally processed;RNA binding motif protein, X-linked-like-1		0.85741	403810000	337950000	457480000	293790000	525030000	441570000	254910000	301220000
P49257	LMAN1	Protein ERGIC-53		0.85783	1909900	1556400	1481700	1159200	56764000	36998000	53577000	48208000
B1AH77;B1AH80;P15153;J3KSC4;J3QLK0;B1AH78;P63000;P60763;P63000-2	RAC2	Ras-related C3 botulinum toxin substrate 2		0.85974	142570000	111650000	297940000	191330000	248380000	150490000	259530000	296040000
H3BRU6;F8VZX2;Q15366-7;Q15366-8;Q15366-4;Q15366-5;Q15366-6;Q15366-3;Q15366;Q15366-2;F8W0G4;F8VXH9;F8W1G6;H3BSS4;F8VRH0;H3BND9	PCBP2	Poly(rC)-binding protein 2		0.86059	134720000	125400000	238230000	139610000	310920000	227230000	187540000	181740000
P22626;P22626-2;A0A087WUI2	HNRNPA2B1	Heterogeneous nuclear ribonucleoproteins A2/B1		0.86063	1953700000	1906200000	3600800000	2378900000	2501300000	1965200000	2320500000	2033000000
E9PQ61;O75152;E9PBY7;A0A1W2PPR9;A0A1B0GTU1;A0A1B0GUI2	ZC3H11A	Zinc finger CCCH domain-containing protein 11A		0.86083	11464000	12615000	13185000	7331700	19374000	11632000	14032000	9587800
P07195;A8MW50;C9J7H8;F5H793	LDHB	L-lactate dehydrogenase B chain;L-lactate dehydrogenase		0.86089	1109800000	1073000000	2714000000	1859000000	2489300000	2075300000	1335400000	1425700000
P46977;P46977-2;H0YET6;A0A0C4DH80;E9PN73;E9PI32	STT3A	Dolichyl-diphosphooligosaccharide--protein glycosyltransferase subunit STT3A		0.861	32277000	30835000	84026000	41022000	121680000	122130000	40076000	32101000
Q13409-6;Q13409-3;Q13409-2;E7EV09;E7EQL5;Q13409-7;Q13409-5;Q13409;E7EQU2;E7ETL8;E7ESD3;E7EMU4;E9PGG1;E7ET01;E7EUM4;E7ERR6;E7ERH4;E7EU01	DYNC1I2	Cytoplasmic dynein 1 intermediate chain 2		0.86148	53862000	43405000	108580000	84164000	160730000	139260000	93145000	93085000
F5GXX5;P61803;F5H895;A0A0B4J239	DAD1	Dolichyl-diphosphooligosaccharide--protein glycosyltransferase subunit DAD1		0.86161	0	0	14582000	12792000	17118000	6263300	0	0
O95104-2;O95104-3;O95104	SCAF4	Splicing factor, arginine/serine-rich 15		0.86223	0	0	10534000	7776400	6212000	3512700	7884600	8046400
H7BXI1;A0FGR8-2;A0A087WXU3;A0FGR8;A0FGR8-6;A0FGR8-5;A0FGR8-4	ESYT2	Extended synaptotagmin-2		0.86239	30222000	25678000	35247000	25371000	24396000	32198000	0	0
O75822;O75822-2;O75822-3;H0YLP3;H0YGJ7	EIF3J	Eukaryotic translation initiation factor 3 subunit J		0.86332	58166000	54131000	129800000	86632000	310990000	212090000	172570000	149880000
Q00839;A0A1X7SBS1;Q5RI18;A0A1W2PQL0;A0A1W2PP34;A0A1W2PPL4;A0A1W2PPH7;A0A1W2PQ74;A0A1W2PRZ7;A0A1W2PQD4;A0A1W2PPE9;A0A1W2PRI6;A0A1W2PNG3;A0A1W2PP22	HNRNPU	Heterogeneous nuclear ribonucleoprotein U		0.86352	1455900000	1343200000	2269300000	1596400000	1637200000	1465500000	1941100000	1947700000
C9JIG9;O95747	OXSR1	Serine/threonine-protein kinase OSR1		0.86372	8254300	2466700	7854100	5614500	0	0	0	0
C9JRH2;C9JMJ4;C9J3R0;C9JQZ4;C9JW69;P18754;P18754-2	RCC1	Regulator of chromosome condensation		0.86452	11462000	10231000	18326000	15943000	15455000	16721000	37492000	36031000
P09525-2	ANXA4	Annexin A4		0.86461	0	0	31463000	25069000	52800000	58997000	0	0
Q32MZ4-3;Q32MZ4-2;Q32MZ4;Q32MZ4-4;C9JSU1;Q9Y608-2;Q9Y608-4;Q9Y608-5;Q9Y608	LRRFIP1	Leucine-rich repeat flightless-interacting protein 1		0.86484	162230000	157670000	208250000	152630000	306190000	268750000	130630000	158300000
P51610-2;P51610;A6NEM2;P51610-4;H7C1C4	HCFC1	Host cell factor 1;HCF N-terminal chain 1;HCF N-terminal chain 2;HCF N-terminal chain 3;HCF N-terminal chain 4;HCF N-terminal chain 5;HCF N-terminal chain 6;HCF C-terminal chain 1;HCF C-terminal chain 2;HCF C-terminal chain 3;HCF C-terminal chain 4;HCF C-terminal chain 5;HCF C-terminal chain 6		0.86512	38179000	19173000	21793000	18803000	65735000	29776000	15502000	20911000
Q8WXF1;Q8WXF1-2;X6RDA4	PSPC1	Paraspeckle component 1		0.86527	0	0	72925000	30728000	59808000	47965000	74341000	29613000
O60506;O60506-2;F6UXX1	SYNCRIP	Heterogeneous nuclear ribonucleoprotein Q		0.86549	522220000	533770000	914700000	571440000	1085900000	848630000	839710000	821970000
A0A0B4J1Z1;C9JAB2;Q16629-3;Q16629-2;Q16629-4;Q16629	SRSF7	Serine/arginine-rich splicing factor 7		0.86572	64809000	59690000	117500000	63353000	174520000	131420000	82802000	73390000
P06730;P06730-2;D6RFJ3;D6RBW1;P06730-3;H0Y8J7	EIF4E	Eukaryotic translation initiation factor 4E		0.86661	0	0	0	0	42652000	35282000	17309000	21116000
P06748-2;P06748;P06748-3;E5RI98;E5RGW4	NPM1	Nucleophosmin		0.86676	2586500000	2436300000	5443300000	3669700000	2792500000	2067400000	3711400000	3480300000
P20618	PSMB1	Proteasome subunit beta type-1		0.86688	69102000	51087000	135380000	94350000	53650000	75532000	86284000	121940000
Q07666-3;Q07666-2;Q07666;O75525-2;O75525;Q5VWX1	KHDRBS1;KHDRBS3;KHDRBS2	KH domain-containing, RNA-binding, signal transduction-associated protein 1;KH domain-containing, RNA-binding, signal transduction-associated protein 3;KH domain-containing, RNA-binding, signal transduction-associated protein 2		0.86736	9005100	10628000	0	0	42539000	44062000	34086000	22836000
A0A087WZK9;B3KS98;O15372;E5RGU4;E5RJT0;E5RHC7;E5RH59;E5RFW7;E5RFH0	EIF3H	Eukaryotic translation initiation factor 3 subunit H		0.86884	55882000	62014000	142090000	105100000	175580000	126700000	129900000	113710000
P09382;F8WEI7	LGALS1	Galectin-1		0.8689	563300000	415030000	1469800000	941150000	2268500000	1897600000	1212000000	1369600000
Q6IBS0;D6RG15;H0Y858	TWF2	Twinfilin-2		0.86927	0	0	10730000	8420300	13824000	16076000	0	0
Q01518-2;Q5T0R9	CAP1	Adenylyl cyclase-associated protein 1		0.8693	127820000	63415000	673590000	360630000	397980000	379690000	307030000	431460000
F8VRN8;F8VQE1;Q9UHB6-2;Q9UHB6-5;Q9UHB6;Q9UHB6-4;F8VS07;Q9UHB6-3	LIMA1	LIM domain and actin-binding protein 1		0.86964	10326000	9956400	31398000	17968000	13671000	6997200	16580000	14605000
O95218-2;O95218	ZRANB2	Zinc finger Ran-binding domain-containing protein 2		0.87128	6059300	7371200	0	0	0	0	11839000	5876400
P18583-2;P18583-10;P18583-3;P18583-4;P18583-7;P18583;P18583-5;P18583-9;P18583-6;P18583-8;J3QSZ5;H7C1M2;H7C2G8	SON	Protein SON		0.87148	26101000	24538000	41867000	40590000	49105000	59408000	39955000	39946000
P11387;E5RJ33;H0YBR3;H0YC03;E5RGE7;E5RGR4;E5RFE3;E5RGR2;E5RJ95;E5RFS0;E5RIC7;Q969P6-2;Q969P6	TOP1	DNA topoisomerase 1		0.87167	38886000	42095000	150530000	108130000	326270000	232840000	100110000	99309000
Q14974;Q14974-2;J3KTM9;J3QR48;J3QKQ5;J3KS06;J3QRG4	KPNB1	Importin subunit beta-1		0.87255	71011000	79550000	409740000	241170000	137080000	124120000	104850000	117000000
B2R5W2;G3V4C1;P07910-2;G3V2Q1;P07910;G3V4W0;B4DY08;P07910-4;G3V576;G3V2D6;P07910-3;G3V555;G3V5V7;G3V575;O60812;G3V5X6;G3V3K6;G3V251;A0A0G2JPF8;A0A0G2JNQ3;P0DMR1;B7ZW38;B2RXH8;B4DSU6;G3V4M8;G3V2H6	HNRNPC;HNRNPCL1	Heterogeneous nuclear ribonucleoproteins C1/C2;Heterogeneous nuclear ribonucleoprotein C-like 1		0.8732	946280000	798340000	1737400000	1005800000	2144000000	1690600000	1138600000	1122300000
Q99536;Q99536-3;K7ERT7;Q99536-2;K7EJM4;K7ESA3;K7ENX2;K7EM19	VAT1	Synaptic vesicle membrane protein VAT-1 homolog		0.87362	20393000	13722000	35108000	35508000	155720000	146980000	24446000	25385000
P10599;P10599-2	TXN	Thioredoxin		0.87433	221590000	176290000	478410000	311830000	903450000	711760000	297750000	288040000
Q15717;Q15717-2;M0QZR9	ELAVL1	ELAV-like protein 1		0.87476	37203000	52101000	37863000	24745000	0	0	21576000	11718000
P61978-2;P61978-3;P61978;Q5T6W2;S4R359;S4R457	HNRNPK	Heterogeneous nuclear ribonucleoprotein K		0.87486	1245500000	1083100000	1983700000	1310900000	1635000000	1371400000	1976600000	1959800000
E9PLT0;O75534-2;O75534;O75534-3;O75534-4;E9PNG3	CSDE1	Cold shock domain-containing protein E1		0.87509	34905000	37318000	87193000	53436000	77804000	56285000	62674000	54171000
F8VVM2;Q00325-2;Q00325;F8VZL5;F8VWR4;F8VWQ0	SLC25A3	Phosphate carrier protein, mitochondrial		0.87563	208700000	180520000	467630000	304070000	248140000	198900000	376680000	338400000
P51991;P51991-2;H7C1J8	HNRNPA3	Heterogeneous nuclear ribonucleoprotein A3		0.87583	343960000	299060000	654760000	407220000	664270000	549760000	516270000	557610000
Q14643-4;Q14643-3;Q14643-8;Q14643-7;Q14643-5;Q14643-6;Q14643-2;Q14643	ITPR1	Inositol 1,4,5-trisphosphate receptor type 1		0.87646	24351000	22818000	544270	401340	10398000	8593800	321060	252060
B3KQV6;P30153;E9PH38;H0YDG7;C9J9C1;P30154-5;P30154-4;P30154;P30154-3;P30154-2	PPP2R1A	Serine/threonine-protein phosphatase 2A 65 kDa regulatory subunit A alpha isoform		0.87689	24709000	27738000	107920000	55737000	84532000	83103000	62495000	46441000
F5GWF6;P78371;P78371-2;F8VQ14	CCT2	T-complex protein 1 subunit beta		0.87724	77865000	58939000	246320000	165130000	55160000	72740000	204190000	132230000
Q06210-2;Q06210	GFPT1	Glutamine--fructose-6-phosphate aminotransferase [isomerizing] 1		0.87849	3230000	1673000	8570400	7428200	0	0	0	0
D3DQV9;P78344;H0Y3P2;P78344-2;H0YEC5;H0YD77;H0YCH5	EIF4G2	Eukaryotic translation initiation factor 4 gamma 2		0.87945	0	0	12279000	5351000	71958000	72967000	0	0
A0A0C4DH44;P62888;A0A0B4J213;E5RJH3;E5RI99	RPL30	60S ribosomal protein L30		0.88007	61323000	50357000	37793000	26014000	0	0	42407000	27365000
P34932;A0A087WYC1;A0A087WTS8;P34932-2	HSPA4	Heat shock 70 kDa protein 4		0.8802	494600000	471930000	920940000	579720000	722130000	545110000	557710000	495610000
Q86UP2-2;Q86UP2-3;Q86UP2-4;Q86UP2;G3V4Y7;B7Z6P3;H0YJP2;G3V5P0	KTN1	Kinectin		0.88023	0	0	13677000	8719200	34959000	28844000	9288900	7616500
A0A0A0MQU1;Q27J81-2;Q27J81	INF2	Inverted formin-2		0.88169	0	0	0	0	19514000	15108000	0	0
D6REM6;A0A0R4J2E8;A8MXP9;P43243;D6R991;B3KM87;P43243-2;H0Y8T4;Q68E03;D6R8Z5;D6RB45;A0A1B0GX04;D6R9F3;D6RBS2;D6RCM3;D6REK4;D6RBI2;D6RE02;D6RIA2;D6RAM9;D6RAY2;D6RBK5	MATR3	Matrin-3		0.88176	118680000	116600000	277750000	174420000	274780000	253030000	206120000	227130000
Q9Y3L3;Q9Y3L3-2	SH3BP1	SH3 domain-binding protein 1		0.88189	14645000	8548700	32464000	25606000	73801000	33859000	31482000	19094000
Q99832-3;Q99832;Q99832-4;Q99832-2;F8WAM2	CCT7	T-complex protein 1 subunit eta		0.88219	84720000	112760000	273730000	225420000	138720000	206440000	107530000	91961000
Q9Y4L1;A0A087X054;E9PJ21;A0A087WWI4;K7EQK2;Q9Y4L1-2;J3KTF1;J3QL06;A0A087X214;A0A087WW13;Q9BST8;J3QQH7;J3QLE9	HYOU1	Hypoxia up-regulated protein 1		0.88237	591930000	578080000	1274300000	988490000	1129600000	1189200000	976480000	1106700000
F8VSA6;E9PS38;S4R3E9;E9PL57;Q15843	NEDD8;NEDD8-MDP1	NEDD8		0.884	14688000	12371000	77760000	50460000	0	0	16746000	33626000
H7C148;H7C3F5;O75175-3;O75175-2;O75175	CNOT3	CCR4-NOT transcription complex subunit 3		0.88504	2016500	1959200	0	0	0	0	12415000	10770000
Q99729-3;D6R9P3;D6RD18;D6RBZ0;Q99729-4;Q99729-2;Q99729	HNRNPAB	Heterogeneous nuclear ribonucleoprotein A/B		0.88559	114170000	137170000	184880000	124360000	370550000	309740000	133960000	141530000
A2A369;Q8NF50-4;Q8NF50-3;Q8NF50-2;Q8NF50	DOCK8	Dedicator of cytokinesis protein 8		0.88634	0	0	3605100	10436000	0	0	9624300	12051000
P17812;P17812-2;Q9NRF8	CTPS1	CTP synthase 1		0.88642	212710000	164250000	543420000	365430000	844380000	672640000	428290000	421280000
E9PFG7;A0A0D9SFS3;E9PDF2;E9PCR7;Q02218-2;Q02218;Q02218-3;Q9ULD0-3;Q9ULD0-2;Q9ULD0	OGDH;OGDHL	2-oxoglutarate dehydrogenase, mitochondrial;2-oxoglutarate dehydrogenase-like, mitochondrial		0.88697	0	0	17835000	16092000	44096000	42113000	33429000	36882000
P07954-2;P07954	FH	Fumarate hydratase, mitochondrial		0.88784	86492000	90747000	133940000	95988000	163910000	171410000	60877000	62605000
Q5W011;Q5W010;H0Y6J6;Q5W012;Q96I25	RBM17	Splicing factor 45		0.88821	0	0	0	0	12671000	11925000	2554400	5874200
K7EN94;B1AKP7;G3V162;A0A087X260;A0A087WYY0;Q13148;A0A087WXQ5;K7EJM5;A0A087WV68;A0A087WX29;A0A087WW61;A0A087WX67;A0A087WXV3;Q13148-4;A0A087WZM1;A0A087WYE7;A0A087WZC9;A0A1W2PNU8	TARDBP	TAR DNA-binding protein 43		0.88831	42450000	38520000	135530000	88790000	113320000	93039000	13417000	11789000
P11766;H0YAG8;D6RAY0;D6R9G2;D6RFE4	ADH5	Alcohol dehydrogenase class-3		0.88875	95765000	77882000	25427000	23144000	154590000	150710000	5940000	5863200
E9PHY5;O43491;O43491-4;E9PK52;O43491-3;E9PII3;O43491-2;E9PQD2;E9PRG1;E9PIG0;E9PQN0;E9PJP4;Q6ZSX4;H0Y5B0;E9PMV8;E9PPC9;J3KT37;A0A1B0GTF8;A8K968;A0A0A0MRA8;A0A0A0MSA4;Q9Y2J2-3;Q9Y2J2-2;Q9Y2J2-4;Q9Y2J2	EPB41L2	Band 4.1-like protein 2		0.88911	95237000	80970000	204000000	140770000	320050000	253920000	157880000	159930000
P31939-2;P31939;H7C1S2;F8WEF0;C9JLK0	ATIC	Bifunctional purine biosynthesis protein PURH;Phosphoribosylaminoimidazolecarboxamide formyltransferase;IMP cyclohydrolase		0.88917	79697000	81111000	308690000	185450000	115140000	337100000	91764000	100670000
P61088;F8VZ29;F8VSD4;F8VV71;Q5JXB2;F8VQQ8	UBE2N;UBE2NL	Ubiquitin-conjugating enzyme E2 N;Putative ubiquitin-conjugating enzyme E2 N-like		0.88945	44536000	41400000	123450000	80402000	57833000	70625000	97994000	116800000
E7ENZ3;P48643;B7ZAR1;E9PCA1;P48643-2;D6RIZ7	CCT5	T-complex protein 1 subunit epsilon		0.88962	39495000	35287000	100100000	59501000	111110000	145310000	82540000	63800000
P05023-4;P05023;P05023-3;P05023-2;M0R116;A0A0A0MT26;P13637;P13637-2;P13637-3;B1AKY9;P50993;H0Y7C1;M0QXF2;P20648;Q5TC01;E9PRA5	ATP1A1	Sodium/potassium-transporting ATPase subunit alpha-1		0.89044	128900000	126060000	243940000	188640000	456100000	369370000	266160000	241400000
F8WAE5;Q9BY44-4;Q9BY44-3;Q9BY44;Q9BY44-2;H7C5Q3;C9IZE1;H7C5R5	EIF2A	Eukaryotic translation initiation factor 2A;Eukaryotic translation initiation factor 2A, N-terminally processed		0.89115	0	0	0	0	0	0	20915000	17873000
P00558;P00558-2;P07205	PGK1	Phosphoglycerate kinase 1		0.89168	1589600000	1492900000	2408900000	1602200000	2159300000	1822800000	1373800000	1831700000
C9JPM4;P18085;F5H1V1;F5H6T5;F8WDB3;C9JAK5	ARF4;ARF3	ADP-ribosylation factor 4		0.89212	12434000	12710000	22926000	13833000	0	0	0	0
Q99733;Q99733-2;C9J6D1;C9JZI7;E9PNW0;E9PJJ2;E9PS34;E9PNJ7;A8MXH2;E9PKT8;E9PKI2;E9PP22;C9J1B1;H0YCI4	NAP1L4	Nucleosome assembly protein 1-like 4		0.89223	95490000	100980000	155780000	135280000	115100000	111220000	161350000	149820000
Q13247-3;Q13247	SRSF6	Serine/arginine-rich splicing factor 6		0.89343	81505000	77539000	187580000	139170000	242270000	172810000	138420000	133890000
O14744-2;O14744;G3V5L5;G3V580;O14744-4;O14744-3;O14744-5;H0YJD3;G3V2L6;G3V2X6;H0YJX6	PRMT5	Protein arginine N-methyltransferase 5;Protein arginine N-methyltransferase 5, N-terminally processed		0.89375	0	0	0	0	7646500	2441400	4985000	18077000
P38606-2;P38606;C9JA17;C9JVW8	ATP6V1A	V-type proton ATPase catalytic subunit A		0.89377	64451000	73046000	160110000	92497000	234960000	154800000	101930000	80532000
P41091;Q2VIR3;F8W810;Q2VIR3-2;H7BZU1	EIF2S3;EIF2S3L	Eukaryotic translation initiation factor 2 subunit 3;Putative eukaryotic translation initiation factor 2 subunit 3-like protein		0.89395	38744000	35469000	62878000	35550000	188050000	151200000	85144000	88341000
Q96RP9;Q96RP9-2;C9IZ01	GFM1	Elongation factor G, mitochondrial		0.89407	0	0	0	0	15609000	9652300	11607000	8515400
Q86VP6;A0A0C4DGH5;Q86VP6-2;H0YH27;Q86VP6-3	CAND1	Cullin-associated NEDD8-dissociated protein 1		0.89468	17431000	23672000	41050000	25402000	168640000	147100000	41435000	23815000
E7EX73;E9PGM1;E7EUU4;Q04637-5;Q04637-4;Q04637-3;Q04637;Q04637-8;Q04637-9;Q04637-6;Q04637-7;C9JF13;C9J6B6;C9J2Z7;C9K073;H7C0V6;H7C044;F8WCF2;C9JWH7;C9J556;REV__Q8NEG2-2;REV__F5H7J8;C9JHW9;C9JSU8;C9JWW9;REV__Q8NEG2;REV__C9JQZ6;REV__J3KQX6	EIF4G1	Eukaryotic translation initiation factor 4 gamma 1		0.89487	148850000	140090000	352740000	255010000	523310000	514790000	282720000	315370000
P22234;P22234-2;E9PBS1;D6RF62	PAICS	Multifunctional protein ADE2;Phosphoribosylaminoimidazole-succinocarboxamide synthase;Phosphoribosylaminoimidazole carboxylase		0.89491	80055000	80307000	146160000	131860000	216550000	145300000	155200000	156300000
Q9NVP1	DDX18	ATP-dependent RNA helicase DDX18		0.89533	13586000	13809000	31107000	21725000	10826000	5607600	15035000	10636000
O75844	ZMPSTE24	CAAX prenyl protease 1 homolog		0.89592	142760000	152200000	305600000	203230000	352520000	319860000	309610000	220570000
I3L397;I3L504;P63241;P63241-2;Q6IS14	EIF5A;EIF5AL1	Eukaryotic translation initiation factor 5A;Eukaryotic translation initiation factor 5A-1;Eukaryotic translation initiation factor 5A-1-like		0.89649	221010000	188720000	826100000	629330000	354460000	268740000	231450000	259750000
E9PP21;P21291;E9PND2;E9PS42	CSRP1	Cysteine and glycine-rich protein 1		0.89717	182970000	99460000	260450000	134720000	151690000	125080000	153540000	164700000
B4DJK0;B4DUA4;Q13243-3;Q13243;G3V5K8;Q13243-2	SRSF5	Serine/arginine-rich splicing factor 5		0.89738	0	0	27481000	17707000	0	0	24434000	30027000
H3BRG4;P22695;H3BSJ9;H3BUE4;H3BUI9;A0A087WVZ4;H3BP04	UQCRC2	Cytochrome b-c1 complex subunit 2, mitochondrial		0.89741	42567000	53702000	79454000	42973000	21815000	10437000	8732700	11461000
P16284;A0A075B738;P16284-3;P16284-2;P16284-6;P16284-5;P16284-4;A0A075B727;A0A075B728;A0A075B737	PECAM1	Platelet endothelial cell adhesion molecule		0.89753	80747000	86052000	146450000	117480000	285330000	191750000	99427000	116070000
O43852;O43852-3;O43852-2;O43852-4;H0Y875;O43852-15;O43852-9;O43852-10;O43852-5;O43852-6;O43852-13;O43852-14;O43852-11;O43852-12;O43852-7;O43852-8	CALU	Calumenin		0.89754	35519000	34691000	63058000	86925000	96983000	63341000	53201000	58752000
P13984	GTF2F2	General transcription factor IIF subunit 2		0.89797	0	0	0	0	16010000	14648000	13807000	13479000
P22307-7;P22307;P22307-6;P22307-2;P22307-4;P22307-8;H0YF61;H0YCB0;E9PLD1;P22307-3	SCP2	Non-specific lipid-transfer protein		0.89823	30825000	30989000	68610000	55803000	75612000	51974000	33349000	38785000
Q5QJE6;J3KP30;E9PRB3	DNTTIP2	Deoxynucleotidyltransferase terminal-interacting protein 2		0.89825	99982000	168000000	247200000	259850000	247470000	211430000	256750000	154590000
O75083;D6RD66;O75083-3	WDR1	WD repeat-containing protein 1		0.89832	164350000	154610000	524500000	406900000	375110000	308470000	624490000	615790000
P19338;H7BY16;C9JYW2;C9JLB1;C9J1H7;C9JWL1;REV__H7BY16;REV__P19338	NCL	Nucleolin		0.89834	1698900000	1731900000	3898700000	2706200000	3367200000	2742600000	2115000000	2384100000
P33176;A0A0G2JMZ6;J3KNA1;O60282;Q12840;O60282-2	KIF5B	Kinesin-1 heavy chain		0.89869	72679000	61298000	118320000	119830000	133960000	109490000	76053000	80962000
O95573;F5GWH2	ACSL3	Long-chain-fatty-acid--CoA ligase 3		0.89891	0	0	14453000	5749200	10267000	9198700	11010000	8513000
A0A075B7D9;Q92804-2;Q92804	TAF15	TATA-binding protein-associated factor 2N		0.8999	18422000	11514000	20612000	8838400	0	0	0	0
G5EA31;P53992-2;P53992	SEC24C	Protein transport protein Sec24C		0.90012	10546000	11189000	22267000	9627300	0	0	11924000	8935000
P62701;C9JEH7;P22090	RPS4X;RPS4Y1	40S ribosomal protein S4, X isoform;40S ribosomal protein S4, Y isoform 1		0.90117	188220000	122990000	414640000	257050000	414300000	360280000	416990000	261140000
P48634-2;P48634-3;P48634;P48634-4	PRRC2A	Protein PRRC2A		0.90137	16902000	17086000	12856000	15127000	0	0	7742500	8721900
O15427;J3QRP8;J3QLE3;J3KTM6;J3QRU2;J3KT83;J3QRA0;J3QQS9;J3QQV2;J3QSC3	SLC16A3	Monocarboxylate transporter 4		0.90168	44325000	40462000	70866000	45372000	143720000	129780000	31862000	34017000
P63244;J3KPE3;H0YAF8;D6RAC2;D6RHH4;H0Y8W2;D6REE5;D6RAU2;E9PD14;D6RFX4;D6RFZ9;D6R9Z1;H0YAM7;D6R9L0;D6RHJ5;D6RF23;D6RGK8;H0Y9P0;D6R909;H0Y8R5;D6RBD0;D6RDI0	GNB2L1	Guanine nucleotide-binding protein subunit beta-2-like 1;Guanine nucleotide-binding protein subunit beta-2-like 1, N-terminally processed		0.90282	371620000	381750000	528650000	381440000	339540000	288850000	444310000	422780000
Q32Q12;P22392-2;J3KPD9;P22392;E7ERL0;E5RHP0;O60361;F6XY72;C9K028	NME1-NME2;NME2;NME1	Nucleoside diphosphate kinase;Nucleoside diphosphate kinase B		0.90309	250160000	329890000	412080000	387030000	707520000	702730000	256800000	237230000
E7EX17;P23588-2;P23588;F8VX11;F8VYE9;F8VSC7;F8VP89;F8W0K0;F8VRU1	EIF4B	Eukaryotic translation initiation factor 4B		0.90334	165390000	169450000	224370000	158810000	303520000	255320000	94545000	84122000
Q8IX12-2;Q8IX12;A0A0C4DGG8;F5H1H2;F5H2E6	CCAR1	Cell division cycle and apoptosis regulator protein 1		0.90336	0	0	25170000	25820000	57515000	45072000	32676000	30558000
P21796;C9JI87	VDAC1	Voltage-dependent anion-selective channel protein 1		0.90371	196590000	152420000	561680000	387060000	465590000	355480000	260230000	254230000
Q86UE4;E5RJU9;H0YBJ8;H0YB56;H0YBE0	MTDH	Protein LYRIC		0.90474	111200000	123290000	335220000	236880000	368840000	285350000	184610000	173560000
A0A0U1RQZ9;F6VDE0;P51531-2;P51531;F6RS74;A0A0A0MT03;A0A0U1RRG6;A0A1B0GWA8;A0A1B0GU54	SMARCA2	Probable global transcription activator SNF2L2		0.90518	0	0	0	0	21399000	16550000	0	0
A0A0D9SF54;A0A0D9SGF6;Q13813-3;Q13813;Q13813-2	SPTAN1	Spectrin alpha chain, non-erythrocytic 1		0.90566	0	0	0	0	16090000	14866000	7511700	8907200
E7EPN9;Q9Y520-2;Q9Y520-6;Q9Y520-4;Q9Y520-5;Q9Y520;Q9Y520-7;Q9Y520-3;A0A0A0MS30;H7C5N8	PRRC2C	Protein PRRC2C		0.9062	15177000	20347000	51416000	36191000	75730000	80061000	88332000	55549000
P13639;M0R0I6	EEF2	Elongation factor 2		0.90631	745970000	764780000	1962500000	1427800000	1703400000	1456300000	1216300000	1400000000
G3V1C3;Q9BZZ5-3;Q9BZZ5-2;Q9BZZ5-6;Q9BZZ5;H0YER7;Q9BZZ5-1;Q9BZZ5-5;E9PQK6	API5	Apoptosis inhibitor 5		0.90759	0	0	9328400	10879000	26273000	15837000	26588000	15687000
Q9UHV9	PFDN2	Prefoldin subunit 2		0.90786	14340000	9242700	74734000	66693000	136330000	105050000	29281000	39423000
M0QZK8;O75223;H7BZK5;B8ZZK2;O75223-3	GGCT	Gamma-glutamylcyclotransferase		0.9089	23900000	21796000	18673000	19102000	67270000	40405000	14557000	23623000
P38646;D6RJI2;H0YBG6;H0Y8S0;D6RA73	HSPA9	Stress-70 protein, mitochondrial		0.90916	833330000	838340000	1628700000	1129500000	1355500000	1251200000	1263800000	1281200000
F5GWX5;A0A0C4DGG9;Q14839;Q14839-2;F5H6N4;K7EMY3;Q8TDI0;Q12873-2;Q12873;Q12873-3	CHD4	Chromodomain-helicase-DNA-binding protein 4		0.90919	14705000	15680000	29380000	20573000	85497000	71195000	38484000	44577000
H0Y2Y8;Q15942;Q15942-2;H7C3D3;C9IZ41;C9JJK5	ZYX	Zyxin		0.91032	134430000	151670000	363170000	272330000	514210000	398420000	328960000	292890000
Q08J23-2;Q08J23;Q08J23-3;A0A140T9Y7	NSUN2	tRNA (cytosine(34)-C(5))-methyltransferase		0.91032	4919400	9219600	0	0	62165000	53048000	60317000	32514000
P52209-2;P52209;K7EPF6;K7EMN2;K7EM49;K7ELN9	PGD	6-phosphogluconate dehydrogenase, decarboxylating		0.91035	468230000	474840000	879150000	656070000	1411900000	1085000000	821170000	806810000
P08567	PLEK	Pleckstrin		0.91037	28710000	32462000	93475000	101560000	30529000	23039000	61970000	54256000
H0YEY4;A6NCQ0;A6NJU6;A6NFX8;Q9UKK9	NUDT5	ADP-sugar pyrophosphatase		0.91093	15739000	21175000	28620000	17236000	25111000	19921000	17914000	17603000
P54136;P54136-2;E5RH09;E5RJM9	RARS	Arginine--tRNA ligase, cytoplasmic		0.91127	15665000	27598000	38695000	27902000	41624000	42895000	16306000	26572000
Q92900-2;Q92900	UPF1	Regulator of nonsense transcripts 1		0.91237	8380400	9600900	0	0	32944000	40721000	11142000	10363000
P08708;H0YN88;A0A075B716	RPS17	40S ribosomal protein S17		0.91288	12468000	13078000	97836000	56420000	0	0	77957000	49765000
Q9BUF5;K7ESM5;K7EL29;A0A075B736;Q5SQY0;A6NNZ2;K7ESQ3;K7EQT3;K7EJ64;K7ERA8;K7EJZ4;K7EN98;K7EPE5	TUBB6	Tubulin beta-6 chain		0.91328	121940000	134420000	305770000	202990000	85970000	114030000	129700000	133150000
H0Y517;H7C1U3;Q5T0F9-3;Q5T0F9-2;Q5T0F9	CC2D1B	Coiled-coil and C2 domain-containing protein 1B		0.91343	0	0	21562000	16932000	16634000	13607000	11824000	13495000
Q58FF8	HSP90AB2P	Putative heat shock protein HSP 90-beta 2		0.91361	123950000	95525000	270500000	244260000	100180000	79302000	234540000	241010000
P14866;M0QXS5;P14866-2;M0R076;B4DVF8;M0QYL7;M0R1W6	HNRNPL	Heterogeneous nuclear ribonucleoprotein L		0.91401	423310000	440720000	519890000	366050000	464530000	432540000	342190000	357710000
H7C342;J3KQ18;P30046	DDT	D-dopachrome decarboxylase		0.9141	11302000	12240000	22892000	19847000	0	0	16671000	15897000
Q15007	WTAP	Pre-mRNA-splicing regulator WTAP		0.91426	11545000	8314800	10250000	6540100	15331000	13214000	18277000	28040000
P31930	UQCRC1	Cytochrome b-c1 complex subunit 1, mitochondrial		0.91486	7047700	9144600	29610000	21694000	45010000	32085000	20630000	20980000
C9JUE0;C9JJP5;Q92734-4;Q92734-3;Q92734-2;Q92734;C9JTY3	TFG	Protein TFG		0.91547	61510000	54067000	54501000	41749000	73524000	70515000	54003000	58577000
E5RHW4;O94905;E5RJ09;O94905-2;O94905-3	ERLIN2	Erlin-2		0.91548	178520000	201970000	206390000	251490000	218900000	219060000	141770000	161260000
P02545;P02545-3;P02545-6;P02545-5;P02545-4;H0YAB0;A0A0C4DGC5	LMNA	Prelamin-A/C;Lamin-A/C		0.91606	1886400000	1574500000	2497200000	1746700000	4467100000	3332400000	2626400000	3050200000
P61586;C9JNR4;C9JX21;C9JRM1;P62745	RHOA	Transforming protein RhoA		0.91613	345810000	300260000	645320000	419590000	130860000	129910000	294680000	303960000
A0A087WTP3;Q92945;M0R0I5;M0QYH3;M0QXW7	KHSRP	Far upstream element-binding protein 2		0.91634	388290000	235110000	647350000	336290000	709450000	344420000	647910000	336750000
P09651;F8W6I7;P09651-2;F8VZ49;Q32P51;F8VTQ5;H0YH80;F8VYN5;F8W646	HNRNPA1;HNRNPA1L2	Heterogeneous nuclear ribonucleoprotein A1;Heterogeneous nuclear ribonucleoprotein A1, N-terminally processed;Heterogeneous nuclear ribonucleoprotein A1-like 2		0.91656	632850000	514440000	1618000000	1050000000	1141900000	937320000	1264300000	1319400000
Q96PK6	RBM14	RNA-binding protein 14		0.91739	31360000	27329000	38782000	31181000	87765000	73249000	83530000	98789000
P27348;E9PG15	YWHAQ	14-3-3 protein theta		0.91861	150670000	161200000	253400000	176060000	240110000	200210000	209060000	174520000
O75475;O75475-3;O75475-2	PSIP1	PC4 and SFRS1-interacting protein		0.91911	12107000	13352000	0	0	37446000	35236000	0	0
P17066;P48741	HSPA6;HSPA7	Heat shock 70 kDa protein 6;Putative heat shock 70 kDa protein 7		0.92061	578030000	602680000	721280000	495800000	1799900000	1457700000	735790000	522130000
P14317;E7EVW7;P14317-2;F8WDD5;F8WEZ6	HCLS1	Hematopoietic lineage cell-specific protein		0.92148	333080000	345620000	551400000	374240000	600300000	522800000	439100000	474680000
F1T0B3;A0A087X2G1;Q92499-3;Q92499;Q92499-2	DDX1	ATP-dependent RNA helicase DDX1		0.92182	14426000	19780000	20228000	17690000	88361000	78479000	22709000	21261000
Q9UJU6;H0Y5J4;Q9UJU6-5;F8WBG8	DBNL	Drebrin-like protein		0.92242	18538000	34420000	118480000	66976000	115370000	79264000	24191000	33940000
B4DDC6;Q15185-2;Q15185-3;Q15185-4;Q15185;A0A087WYT3	PTGES3	Prostaglandin E synthase 3		0.92255	71240000	95024000	117860000	100610000	141690000	121430000	123890000	106900000
P11021;REV__H3BUZ0;REV__Q9NXD2-2;REV__Q9NXD2	HSPA5	78 kDa glucose-regulated protein		0.92306	2109800000	2025200000	4113400000	2884400000	3318900000	2779600000	2611400000	2887000000
P00441;H7BYH4	SOD1	Superoxide dismutase [Cu-Zn]		0.92315	214220000	243350000	336560000	254390000	559020000	310590000	373710000	335710000
Q99436;Q5TBG5;Q99436-2	PSMB7	Proteasome subunit beta type-7		0.92318	18185000	16358000	119520000	78819000	69600000	67881000	62290000	83029000
P30049	ATP5D	ATP synthase subunit delta, mitochondrial		0.92327	63971000	58838000	80075000	62963000	94508000	80623000	72575000	83142000
P17987;F5H136;E7ERF2;F5H676;F5H726;F5GZI8;F5H282;E7EQR6;F5H7Y1;F5GYL4	TCP1	T-complex protein 1 subunit alpha		0.92365	97813000	113500000	311290000	198380000	270320000	337150000	199070000	199040000
Q9UGP8;A6PVC9	SEC63	Translocation protein SEC63 homolog		0.92394	4040200	3295200	14089000	6262100	65164000	62444000	0	0
O15355	PPM1G	Protein phosphatase 1G		0.9252	39374000	42045000	115520000	94550000	170310000	132100000	85205000	118520000
O75695	RP2	Protein XRP2		0.92526	0	0	23578000	12565000	19235000	25145000	0	0
Q9Y2W1;H0YF14	THRAP3	Thyroid hormone receptor-associated protein 3		0.92573	74899000	76848000	167660000	116530000	215420000	162860000	127610000	145110000
Q08211;Q08211-2	DHX9	ATP-dependent RNA helicase A		0.92656	126670000	338090000	369410000	249070000	425270000	349640000	342630000	368430000
F8VWS0;P05388-2;P05388;G3V210;F8VZS0;F8VU65;F8VS58;F8VQY6;F8VPE8;F8VRK7;F8VW21;Q8NHW5;F8VWV4;F8W1K8	RPLP0;RPLP0P6	60S acidic ribosomal protein P0;60S acidic ribosomal protein P0-like		0.92691	282240000	231260000	545460000	338870000	499620000	411710000	323730000	374230000
P30520	ADSS	Adenylosuccinate synthetase isozyme 2		0.9278	3576500	2882800	46024000	31405000	97031000	205560000	17048000	21473000
Q9BZH6	WDR11	WD repeat-containing protein 11		0.92947	76641000	50845000	143100000	104660000	174720000	135750000	100660000	106630000
J3KSW8;H0Y7E2;H0Y2S9;Q6WCQ1-3;Q6WCQ1;Q6WCQ1-2	MPRIP	Myosin phosphatase Rho-interacting protein		0.92957	0	0	29773000	22126000	0	0	52565000	31659000
Q9BUJ2-2;Q9BUJ2;M0QYZ0;A0A0A0MRA5;B7Z4B8;Q9BUJ2-4;M0R3F1;Q9BUJ2-3;M0R203;M0QYM5;M0R247;M0QZV6;A0A087X1I2;M0R0K8;M0QYI8	HNRNPUL1	Heterogeneous nuclear ribonucleoprotein U-like protein 1		0.92998	1544200	2762200	23455000	14463000	21109000	19698000	23395000	24433000
Q8WW12-2;Q8WW12	PCNP	PEST proteolytic signal-containing nuclear protein		0.93103	24628000	24705000	21912000	16832000	28877000	13586000	21281000	27414000
E9PK54	HSPA8			0.93309	171770000	203340000	0	0	842640000	682910000	232490000	114030000
Q12907;D6RBV2;D6RDX1;D6RIU4;D6RBH1	LMAN2	Vesicular integral-membrane protein VIP36		0.93355	57961000	67021000	177230000	115170000	273310000	225100000	126260000	161510000
K7EKH5;C9J8F3;J3KSV6;J3QKP5;A8MVZ9;P09972	ALDOC	Fructose-bisphosphate aldolase;Fructose-bisphosphate aldolase C		0.93412	190570000	200880000	343050000	268580000	838770000	695170000	271020000	232410000
P24752;H0YEL7;E9PRQ6;P24752-2	ACAT1	Acetyl-CoA acetyltransferase, mitochondrial		0.93452	25121000	37823000	120310000	88560000	59644000	68726000	76933000	73316000
P19623;K7EL89;K7ESL0	SRM	Spermidine synthase		0.93458	6167600	7574500	28670000	10365000	23951000	28775000	0	0
C9J8U2;G5E977;Q6XQN6-3;Q6XQN6;Q6XQN6-2;A0A087WUT5;H0YDA6;H0YF31	NAPRT	Nicotinate phosphoribosyltransferase		0.93473	43146000	49695000	194800000	130960000	66884000	66776000	144920000	131290000
M0R0P1;M0R299;M0QXL5;M0R2Q4;P22087;M0R2U2;M0R1H0;M0R2B0	FBL	rRNA 2-O-methyltransferase fibrillarin		0.9349	14844000	14356000	0	0	84825000	70636000	51170000	47230000
P35606-2;P35606;H0YAC7;D6R997	COPB2	Coatomer subunit beta		0.93492	108920000	104170000	100390000	82723000	163310000	161840000	74473000	73339000
O95433;G3V438;O95433-2;H0YJG7;H0YJU2;H0YJ63;G3V3W9	AHSA1	Activator of 90 kDa heat shock protein ATPase homolog 1		0.93508	48676000	47103000	198640000	157310000	142200000	127170000	80657000	87927000
P04839	CYBB	Cytochrome b-245 heavy chain		0.93586	10119000	16640000	8911100	9443100	0	0	28121000	14758000
A0A024R4E5;Q00341;Q00341-2;H0Y394;C9JHS7;C9JHZ8;C9JES8;C9JZI8;C9J5E5;C9JIZ1;C9JMQ6;C9JQ82;C9JBS3;C9JEJ8;C9JHN6;C9JT62;C9JK79;C9JHS9;C9J739;H7C2D1;H7C0A4	HDLBP	Vigilin		0.93631	23242000	31875000	28779000	44835000	29304000	25120000	12204000	19951000
C9JB90;C9JU14;J3KR73;P20340-4;Q9NRW1-2;Q9NRW1;P20340-2;P20340;Q14964	RAB6B;RAB6A;RAB39A	Ras-related protein Rab-6A;Ras-related protein Rab-6B;Ras-related protein Rab-39A		0.93651	9154000	13887000	40931000	31777000	79176000	59257000	25048000	17567000
Q14204	DYNC1H1	Cytoplasmic dynein 1 heavy chain 1		0.93664	44822000	40509000	87343000	77410000	219120000	181250000	77076000	83763000
A0A0A0MSI0;Q06830;A0A0A0MRQ5;H7C3T4;Q13162	PRDX1	Peroxiredoxin-1		0.93735	582370000	621000000	700730000	487490000	1203800000	1139200000	770130000	774270000
A0A0A0MRM9;Q14978;Q14978-3;Q14978-2;S4R349;S4R402;S4R341	NOLC1	Nucleolar and coiled-body phosphoprotein 1		0.93764	71883000	65844000	175650000	131430000	89853000	95356000	76073000	88082000
P41240	CSK	Tyrosine-protein kinase CSK		0.93783	444960	777840	593840	387360	0	0	0	0
Q9BVK6	TMED9	Transmembrane emp24 domain-containing protein 9		0.93853	13054000	12796000	15276000	19544000	46965000	42727000	26425000	22122000
Q9NYF8-4;Q9NYF8-2;Q9NYF8;A0A1W2PQ43;E9PK09;E9PQN2;E9PKI6;E9PK91;Q9NYF8-3;E9PJA7;H0YF00	BCLAF1	Bcl-2-associated transcription factor 1		0.93946	71695000	80780000	87556000	66474000	159720000	137080000	72354000	53594000
P00403	MT-CO2	Cytochrome c oxidase subunit 2		0.9397	13588000	13811000	33691000	30263000	38600000	27940000	32117000	44230000
O95831;O95831-3;O95831-4;O95831-6;O95831-2;E9PMQ8;E9PMA0;O95831-5	AIFM1	Apoptosis-inducing factor 1, mitochondrial		0.94005	47277000	47306000	9732200	13396000	26261000	25806000	22297000	30303000
Q9Y5S9;Q9Y5S9-2;A0A0J9YW13	RBM8A	RNA-binding protein 8A		0.94026	172320000	76673000	48544000	35127000	29892000	25386000	170550000	62781000
A0A0U1RQF0;P49327;A0A0U1RRG3	FASN	Fatty acid synthase;[Acyl-carrier-protein] S-acetyltransferase;[Acyl-carrier-protein] S-malonyltransferase;3-oxoacyl-[acyl-carrier-protein] synthase;3-oxoacyl-[acyl-carrier-protein] reductase;3-hydroxyacyl-[acyl-carrier-protein] dehydratase;Enoyl-[acyl-carrier-protein] reductase;Oleoyl-[acyl-carrier-protein] hydrolase		0.94059	442410000	247110000	643110000	389550000	721290000	592000000	409390000	418860000
A0A1X7SBZ2;A0A1W2PQ51;Q92841;Q92841-1;Q92841-3;Q92841-2;A0A0U1RQJ0	DDX17	Probable ATP-dependent RNA helicase DDX17		0.9407	237040000	208990000	376070000	255500000	661930000	591290000	405050000	351440000
P29350;P29350-3;P29350-2;P29350-4;F5H0N8;F5GY79;F5H5H9;F5H1Z8;F5H1V7;F5H4Z1;F5GXD4;U3KQS1	PTPN6	Tyrosine-protein phosphatase non-receptor type 6		0.94098	57634000	66227000	282050000	226810000	369420000	360820000	188780000	175930000
P53618;E9PP73	COPB1	Coatomer subunit beta		0.94121	19085000	14634000	117650000	76473000	78811000	77085000	46380000	22308000
I3L0N3;P46459-2;P46459;I3L0L3	NSF	Vesicle-fusing ATPase		0.94165	0	0	16531000	13963000	0	0	25170000	16472000
Q5SSJ5;X6RGJ2;Q5SSJ5-2;B0QZK4;Q5SSJ5-3;Q5SWC8;B0QZK8;Q5SSJ5-5;B0QZK9	HP1BP3	Heterochromatin protein 1-binding protein 3		0.94311	45864000	44214000	110040000	79493000	212270000	131120000	66019000	65704000
E9PKG1;H7C2I1;Q99873-3;Q99873-2;Q99873-4;Q99873;E9PQ98;E9PIX6;Q9NR22-2;Q9NR22;E9PNR9;H0YDE4;A0A087X1W2	PRMT1;PRMT8	Protein arginine N-methyltransferase 1;Protein arginine N-methyltransferase 8		0.94372	11322000	12969000	22135000	14907000	73132000	74019000	88011000	60498000
J3KPP4;O95232;H0YBV7;H0YAR4;D6RDI2	LUC7L3	Luc7-like protein 3		0.94381	9146900	9199500	5962300	0	11807000	12797000	0	0
P0DN76;Q01081;Q01081-2;K7EJH3;A0A1B0GW87;K7EJM7;M0QYK5;M0R2N4;REV__Q86Y38;Q01081-3;Q01081-4;Q8WU68-3;Q8WU68-2;Q8WU68;Q86Y38	U2AF1	Splicing factor U2AF 35 kDa subunit		0.94462	10274000	22304000	19233000	17054000	1170500	1107000	20002000	15074000
Q86U42-2;Q86U42;Q92843-2;B4DEH8;G3V4T2;H0YJH9	PABPN1	Polyadenylate-binding protein 2		0.94494	41536000	46636000	99546000	81464000	82046000	122950000	66720000	62276000
P09496-2;F8WF69;P09496-5;P09496-4;P09496-3;P09496;C9J8P9	CLTA	Clathrin light chain A		0.94501	50425000	60351000	18976000	15426000	216680000	169040000	38927000	23604000
Q92835-3;Q92835-2;Q92835;H0Y5Q9	INPP5D	Phosphatidylinositol 3,4,5-trisphosphate 5-phosphatase 1		0.94571	25048000	37949000	31312000	21807000	64209000	56088000	29259000	26998000
Q9BR76;A0A087WW53;F5H390	CORO1B	Coronin-1B		0.94589	48106000	43293000	28773000	20771000	87553000	74181000	10806000	14510000
P38919;I3L3H2	EIF4A3	Eukaryotic initiation factor 4A-III;Eukaryotic initiation factor 4A-III, N-terminally processed		0.946	23716000	18690000	28552000	23027000	37832000	40389000	16045000	15997000
A0A1B0GUL7;P36507	MAP2K2	Dual specificity mitogen-activated protein kinase kinase 2		0.94654	52173000	59679000	0	0	77459000	49321000	0	0
Q16698-2;Q16698;H0YAW3;E5RJD2;E5RJG7;E5RFV2	DECR1	2,4-dienoyl-CoA reductase, mitochondrial		0.94665	0	0	39355000	25582000	53634000	50261000	7409200	6986000
P49368;B4DUR8;P49368-2;Q5SZX6;E9PRC8;Q5SZX9;E9PM09;Q5SZW8;E9PQ35	CCT3	T-complex protein 1 subunit gamma		0.9472	140910000	143320000	484590000	368000000	137310000	139600000	269300000	212700000
P80723;P80723-2;U3KQP0	BASP1	Brain acid soluble protein 1		0.94792	196000000	305560000	388760000	295030000	624010000	547160000	400140000	315140000
Q9Y3I0	RTCB	tRNA-splicing ligase RtcB homolog		0.94824	37399000	33161000	27556000	22064000	68804000	57328000	15352000	15090000
P68371	TUBB4B	Tubulin beta-4B chain		0.94899	1352200000	1095800000	4125200000	3156800000	2171400000	1877600000	2246300000	2765900000
Q15393;Q15393-3;Q15393-2;J3QRB2;J3QL37	SF3B3	Splicing factor 3B subunit 3		0.94906	26439000	34616000	121670000	87413000	214290000	171430000	81636000	90583000
O15144;H7C3F9;G5E9S7;C9JTV5;G5E9J0	ARPC2	Actin-related protein 2/3 complex subunit 2		0.94925	90625000	108960000	191610000	131690000	108830000	122470000	178840000	153600000
F8WJN3;Q16630-3;Q16630;Q16630-2;F8W084	CPSF6	Cleavage and polyadenylation specificity factor subunit 6		0.94928	34275000	38887000	119510000	93668000	90259000	76664000	80693000	82826000
P26641;P26641-2	EEF1G	Elongation factor 1-gamma		0.95072	802380000	790390000	1263800000	1099400000	1111600000	993340000	957450000	1019600000
G5E9G0;P39023;B5MCW2;H7C3M2;H7C422;Q92901	RPL3	60S ribosomal protein L3		0.95159	94141000	320680000	231950000	254120000	289200000	237640000	219010000	180800000
P11586;F5H2F4;V9GYY3	MTHFD1	C-1-tetrahydrofolate synthase, cytoplasmic;Methylenetetrahydrofolate dehydrogenase;Methenyltetrahydrofolate cyclohydrolase;Formyltetrahydrofolate synthetase;C-1-tetrahydrofolate synthase, cytoplasmic, N-terminally processed		0.95161	123040000	125380000	324130000	175480000	300700000	266920000	222550000	276760000
Q92922	SMARCC1	SWI/SNF complex subunit SMARCC1		0.95163	8999100	14189000	23485000	21631000	15021000	7293200	4741500	6250400
Q14498-3;Q14498-2;Q14498;H0Y4X3;G3XAC6;A0A0U1RQH7;A0A0U1RQW2;Q5QP22;Q5QP23;F8WF24;F2Z3E6;F2Z2Z5;F8WF73;A8MYG5	RBM39	RNA-binding protein 39		0.95277	19396000	21395000	60007000	50360000	18090000	11886000	31038000	37066000
Q14103-3;Q14103;H0YA96;H0Y8G5;D6RAF8;D6RD83;D6RF44	HNRNPD	Heterogeneous nuclear ribonucleoprotein D0		0.95347	446140000	443610000	598760000	435220000	1372100000	1132800000	566940000	656400000
F6SKB8;Q9NVZ3-3;Q9NVZ3-4;Q9NVZ3;Q9NVZ3-2	NECAP2	Adaptin ear-binding coat-associated protein 2		0.95394	0	0	0	0	10876000	7069100	6518700	7688300
O75367-3;O75367;O75367-2;D6RCF2;B4DJC3;Q9P0M6;Q5SQT3	H2AFY	Core histone macro-H2A.1;Histone H2A		0.95425	163650000	165940000	393560000	371790000	473500000	347410000	206080000	253550000
B0QYK0;Q01844-6;Q01844-3;Q01844;Q01844-5;H7BY36;A0A0D9SFL3;C9JGE3;Q01844-2;Q01844-4	EWSR1	RNA-binding protein EWS		0.95487	91875000	97011000	115830000	90032000	151980000	155230000	82607000	89201000
H7C2I8;F8SNU7;Q9H0C8;E9PC05	ILKAP;ILKAP3	Integrin-linked kinase-associated serine/threonine phosphatase 2C		0.95502	0	0	21062000	17002000	0	0	14349000	20174000
J3QQM1;P62195-2;P62195;J3QSA9	PSMC5	26S protease regulatory subunit 8		0.957	16862000	19822000	30908000	18911000	31379000	32153000	21240000	21842000
O75533;H7C341	SF3B1	Splicing factor 3B subunit 1		0.957	87044000	102330000	149210000	104370000	116580000	116610000	125980000	116980000
P25788-2;P25788;G3V3W4;G3V5N4	PSMA3	Proteasome subunit alpha type-3		0.95703	57124000	66309000	90904000	64380000	171570000	188180000	61794000	81441000
P28066;P28066-2	PSMA5	Proteasome subunit alpha type-5		0.95754	47280000	42212000	118400000	100550000	196410000	187180000	94612000	119080000
Q99613;Q99613-2;B5ME19;H3BPE3;H3BPE4;H3BTY8	EIF3C;EIF3CL	Eukaryotic translation initiation factor 3 subunit C;Eukaryotic translation initiation factor 3 subunit C-like protein		0.95768	33691000	33726000	154460000	105970000	140460000	109010000	42290000	42901000
Q9BS26	ERP44	Endoplasmic reticulum resident protein 44		0.95861	47734000	100320000	96540000	72463000	91441000	91602000	103470000	107020000
Q96I99;H0Y852;E9PDQ8;Q96I99-2	SUCLG2	Succinyl-CoA ligase [GDP-forming] subunit beta, mitochondrial		0.95917	0	0	0	0	31787000	31824000	7238700	3504600
Q13151	HNRNPA0	Heterogeneous nuclear ribonucleoprotein A0		0.96003	719140000	713480000	552440000	393820000	1404500000	1297600000	1121000000	1148400000
Q9H0D6;Q9H0D6-2	XRN2	5-3 exoribonuclease 2		0.96073	18299000	33070000	30148000	20992000	27424000	18130000	24660000	20082000
Q8IV08;M0R3G9	PLD3	Phospholipase D3		0.96157	31402000	35921000	55060000	52003000	155660000	132840000	70247000	79761000
G3V1D3;G3V180;Q9NY33-4;Q9NY33;E9PQ14;Q9NY33-2	DPP3	Dipeptidyl peptidase 3		0.96312	9181900	12660000	26991000	18951000	20376000	16865000	23112000	23981000
P82970;Q5JSL0;Q5JSK6;Q5JSK9	HMGN5	High mobility group nucleosome-binding domain-containing protein 5		0.96347	0	0	13691000	7063000	27814000	24971000	6618900	9590300
P52597;A0A1B0GW42	HNRNPF	Heterogeneous nuclear ribonucleoprotein F;Heterogeneous nuclear ribonucleoprotein F, N-terminally processed		0.96385	331700000	333430000	463750000	402450000	336940000	453320000	291570000	416470000
D6RDM7;P61086-3;P61086	UBE2K	Ubiquitin-conjugating enzyme E2 K		0.96402	0	0	21076000	16527000	0	0	13855000	16939000
A0A087WWP4;Q96T37-4;Q96T37-2;Q96T37-3;Q96T37	RBM15	Putative RNA-binding protein 15		0.96446	0	0	8715900	8998800	15436000	11994000	16410000	17825000
E5RFI6;E5RJ04;E5RGV4;E5RHE7;E5RH52;E5RG37;E5RFP9;H3BM24;Q5TEE2;Q92769-3;Q13547;Q92769;E5RK19	HDAC2;HDAC1	Histone deacetylase 2;Histone deacetylase 1		0.96451	0	0	15893000	8616700	19546000	25092000	0	0
P49189	ALDH9A1	4-trimethylaminobutyraldehyde dehydrogenase		0.96481	11109000	13931000	161180000	108330000	37660000	32987000	107220000	105020000
P22314-2;P22314;Q5JRR6;Q5JRR9;Q5JRS0;Q5JRS1;Q5JRS3;Q5JRS2	UBA1	Ubiquitin-like modifier-activating enzyme 1		0.96523	404730000	406630000	657240000	456250000	560010000	494570000	430990000	501550000
O43390-3;O43390;O43390-2;B4DT28;O43390-4	HNRNPR	Heterogeneous nuclear ribonucleoprotein R		0.96534	125250000	137160000	184790000	162880000	135470000	91573000	105360000	117580000
Q9H1E3;Q9H1E3-2	NUCKS1	Nuclear ubiquitous casein and cyclin-dependent kinase substrate 1		0.96604	174830000	121610000	530860000	308620000	117580000	79539000	307400000	263600000
P53621;P53621-2	COPA	Coatomer subunit alpha;Xenin;Proxenin		0.96635	142280000	135210000	280550000	200240000	537610000	352130000	265110000	229270000
F8W1N5;F8VZJ2;F8VNW4;F8W0W4;H0YHX9;Q13765;E9PAV3-2;E9PAV3;F8VZ58;Q9BZK3	NACA	Nascent polypeptide-associated complex subunit alpha;Nascent polypeptide-associated complex subunit alpha, muscle-specific form		0.96807	47303000	40691000	117290000	92606000	196710000	169580000	119280000	119460000
P31150	GDI1	Rab GDP dissociation inhibitor alpha		0.96833	28363000	30911000	96854000	37498000	29429000	37468000	28862000	47645000
K7ELL7;P14314-2;P14314;K7EPW7;A0A0C4DGP4;K7EKX1;K7EJ70	PRKCSH	Glucosidase 2 subunit beta		0.96875	249880000	268260000	362070000	322130000	827330000	715410000	335160000	371940000
J3KTL2;Q07955;Q07955-3;Q07955-2;J3KSR8;J3QQV5;J3KSW7	SRSF1	Serine/arginine-rich splicing factor 1		0.969	212920000	256840000	337120000	248300000	385420000	338620000	282300000	345610000
Q07960;E9PNR6;H0YE29	ARHGAP1	Rho GTPase-activating protein 1		0.96914	14570000	29494000	16337000	15712000	9530300	13064000	23364000	14671000
E9PLK3;P55786;E9PP11;A6NEC2;P55786-2;H0YDG0	NPEPPS;NPEPPSL1	Puromycin-sensitive aminopeptidase;Puromycin-sensitive aminopeptidase-like protein		0.96916	9121800	10822000	44080000	34462000	34089000	29560000	12995000	14302000
Q9H2U2-6;Q9H2U2-3;Q9H2U2;Q9H2U2-2;D6R967;H0Y9D8;Q9H2U2-4	PPA2	Inorganic pyrophosphatase 2, mitochondrial		0.96943	13395000	19962000	21402000	20875000	42129000	38600000	62460000	40974000
P78324-4;P78324;P78324-2	SIRPA	Tyrosine-protein phosphatase non-receptor type substrate 1		0.96983	10970000	11411000	15852000	10479000	1431500	2210700	28348000	27955000
P08621-2;P08621;P08621-3;M0QYR1;P08621-4;M0QX04	SNRNP70	U1 small nuclear ribonucleoprotein 70 kDa		0.97002	104970000	119470000	219850000	191130000	286780000	279210000	184790000	198340000
A6NL93;A6NEL0;P05114	HMGN1	Non-histone chromosomal protein HMG-14		0.97019	16241000	38166000	33216000	30789000	81074000	70030000	75806000	42408000
E7ET76;P19440-2;P19440;E7ETR7;B5MCK8;P36268-2;A6NGU5;P36268;P36268-3	GGT1;GGT2;GGT3P	Gamma-glutamyltranspeptidase 1;Gamma-glutamyltranspeptidase 1 heavy chain;Gamma-glutamyltranspeptidase 1 light chain;Inactive gamma-glutamyltranspeptidase 2;Putative gamma-glutamyltranspeptidase 3;Putative gamma-glutamyltranspeptidase 3 heavy chain;Putative gamma-glutamyltranspeptidase 3 light chain		0.97054	7177500	10607000	11621000	9431100	12199000	10080000	10322000	11789000
Q9NX58	LYAR	Cell growth-regulating nucleolar protein		0.97108	6922100	10974000	37613000	31513000	17506000	15206000	52123000	29020000
P49756;P49756-2;P49756-3;E9PQU5;H0YE46	RBM25	RNA-binding protein 25		0.97143	11877000	7508700	0	0	53990000	59857000	49840000	49978000
Q9H3P7	ACBD3	Golgi resident protein GCP60		0.972	12506000	10915000	10781000	6303600	42270000	36685000	9894700	11440000
H7BZC1;E9PC71;P37235;E5RGA9;P84074;P61601	HPCAL1;NCALD;HPCA	Hippocalcin-like protein 1;Neuron-specific calcium-binding protein hippocalcin;Neurocalcin-delta		0.9741	0	0	14390000	13581000	17234000	8724800	0	0
Q14697;Q14697-2;F5H6X6;E9PKU7;E9PNH1	GANAB	Neutral alpha-glucosidase AB		0.97447	258470000	246840000	647710000	505170000	962480000	825420000	356920000	416310000
S4R3H4;E7EQT4;Q9UKV3-5;Q9UKV3;G3V3B0;Q9UKV3-3;Q9UKV3-2;G3V3T3	ACIN1	Apoptotic chromatin condensation inducer in the nucleus		0.97471	43958000	49686000	74365000	61530000	73370000	58449000	29568000	30956000
P28838-2;P28838;H0Y9Q1;H0Y983	LAP3	Cytosol aminopeptidase		0.9748	173240000	180530000	294310000	222150000	439320000	324880000	193120000	218250000
Q15046;Q15046-2;J3KRL2;H3BPV7;H3BVA8	KARS	Lysine--tRNA ligase		0.97649	23260000	37778000	29379000	23723000	138150000	127840000	43934000	48512000
P61604;B8ZZL8;B8ZZ54;S4R3N1	HSPE1	10 kDa heat shock protein, mitochondrial		0.97702	436090000	424130000	774020000	551430000	932460000	833430000	665280000	750420000
P04406-2;P04406;E7EUT5;O14556	GAPDH	Glyceraldehyde-3-phosphate dehydrogenase		0.97741	292480000	239320000	294370000	202830000	713800000	634330000	470830000	591980000
G8JLG1;Q14683;V9GY57	SMC1A	Structural maintenance of chromosomes protein;Structural maintenance of chromosomes protein 1A		0.97747	2842500	6211900	39699000	16452000	14476000	6277700	0	0
H7BZJ3	PDIA3			0.97786	43967000	43427000	87801000	85654000	36161000	26527000	83195000	70723000
Q9Y265;Q9Y265-2;E7ETR0;H7C4G5;J3QLR1	RUVBL1	RuvB-like 1		0.97786	80879000	102060000	144170000	108580000	145560000	164090000	103860000	105250000
J3QL05;J3KP15;Q01130-2;Q01130	SRSF2	Serine/arginine-rich splicing factor 2		0.97806	141720000	136910000	65255000	50465000	27419000	31734000	181400000	213520000
E7EVA0;P27816-6;P27816;P27816-5;P27816-2;B5MEG9;P27816-4;H7C4C5;H0Y2V1;A0A0J9YVV8;A0A0J9YW37;H7C456;P27816-7	MAP4	Microtubule-associated protein;Microtubule-associated protein 4		0.97851	38424000	48039000	107780000	82209000	130500000	126920000	62886000	72806000
P20042	EIF2S2	Eukaryotic translation initiation factor 2 subunit 2		0.97973	50272000	87304000	129790000	125820000	291800000	288810000	151330000	168830000
Q99714;Q5H928;Q99714-2	HSD17B10	3-hydroxyacyl-CoA dehydrogenase type-2		0.98135	0	0	18359000	9548700	16601000	14757000	0	0
P55072;C9JUP7;C9IZA5	VCP	Transitional endoplasmic reticulum ATPase		0.98222	461030000	428830000	678730000	660350000	1113800000	905930000	696410000	648510000
H3BMH2;H3BSC1;P62491-2;Q15907-2;P62491;Q15907;B4DQU5	RAB11A;RAB11B	Ras-related protein Rab-11A;Ras-related protein Rab-11B		0.98251	5796100	7197300	0	0	0	0	26430000	23700000
P60866;P60866-2;E5RIP1;E5RJX2;G3XAN0	RPS20	40S ribosomal protein S20		0.98257	95312000	99183000	169660000	143440000	276280000	253680000	125600000	153750000
H0Y4R1;P12268;E7ETK5;C9K0R9;C9J381;P20839-2;P20839-4;P20839;P20839-3;P20839-7;P20839-5;P20839-6	IMPDH2	Inosine-5-monophosphate dehydrogenase 2		0.98276	126940000	97656000	143930000	139950000	62998000	57694000	78251000	61270000
Q14444-2;Q14444;E9PLA9;G3V153	CAPRIN1	Caprin-1		0.98304	42683000	42421000	129340000	91503000	162410000	138400000	155050000	160960000
O43175;Q5SZU1	PHGDH	D-3-phosphoglycerate dehydrogenase		0.98322	157190000	168620000	492590000	338610000	561170000	633960000	358680000	385430000
Q96KP4;J3KRD5;J3QQN6;J3QR27;J3QLU1;A0A087WVS2;J3QKQ0;J3QRD0;J3QL02;J3KSV5;A0A087WYZ1;J3QKT2;Q96KP4-2	CNDP2	Cytosolic non-specific dipeptidase		0.98363	5794900	8654900	0	0	22782000	15377000	0	0
P10319;P30492;P18465;P30510;P30504;A0A140T9Z4;A0A140T9S9;A0A140T9G0;A0A140T9M5;A0A140T9H3;A0A140T9A9;A0A140T951	HLA-B;HLA-C	HLA class I histocompatibility antigen, B-58 alpha chain;HLA class I histocompatibility antigen, B-54 alpha chain;HLA class I histocompatibility antigen, B-57 alpha chain;HLA class I histocompatibility antigen, Cw-14 alpha chain;HLA class I histocompatibility antigen, Cw-4 alpha chain		0.9848	88772000	109430000	168400000	133590000	227300000	200370000	117390000	134390000
A0A140T955;A0A140T933;A0A1W2PPQ2;A0A1W2PRT9;A0A140T9I0;A0A140T9X5;A0A140T913;P01892;P30459;P16189;Q5SRN7;A0A140T975;A0A140T941;A0A1W2PS24;A0A1W2PQS8;Q9GJ45;A0A1W2PS39;A0A140T9Z6;B0UXQ0;Q5SRN5;P30447;P05534;P16188;P13746;P04439;P30512;P30456;P10314;P13746-2	HLA-A	HLA class I histocompatibility antigen, A-2 alpha chain;HLA class I histocompatibility antigen, A-74 alpha chain;HLA class I histocompatibility antigen, A-31 alpha chain;HLA class I histocompatibility antigen, A-23 alpha chain;HLA class I histocompatibility antigen, A-24 alpha chain;HLA class I histocompatibility antigen, A-30 alpha chain;HLA class I histocompatibility antigen, A-11 alpha chain;H…		0.98547	141350000	153910000	201200000	139790000	276750000	282850000	142510000	165840000
P45974-2;P45974;F5H571	USP5	Ubiquitin carboxyl-terminal hydrolase 5		0.98563	9439500	9861700	0	0	39527000	34349000	7229800	13939000
Q8NFC6	BOD1L1	Biorientation of chromosomes in cell division protein 1-like 1		0.98638	1749700	1715200	453330	436840	666440	1078800	486170	403950
H0YBJ5;H0YBM7;A0A0B4J210;Q6PKG0	LARP1	La-related protein 1		0.98652	9532100	11458000	0	0	9501200	8892700	6407900	6694600
Q01813;Q01813-2;B1APP6;H0Y3Y3;B1APP8	PFKP	ATP-dependent 6-phosphofructokinase, platelet type		0.98682	0	0	22239000	23117000	43683000	28636000	0	0
P15880;H0YEN5;E9PMM9;I3L404;E9PPT0;E9PQD7;E9PM36;H3BNG3;H0YE27	RPS2	40S ribosomal protein S2		0.98754	114870000	138240000	293530000	258100000	167490000	228900000	236970000	293370000
Q5H8X8;O95399;O95399-2	UTS2	Urotensin-2		0.98759	164630000	152770000	247300000	167120000	209260000	183920000	228180000	234340000
Q9Y2Z0-2;Q9Y2Z0	SUGT1	Suppressor of G2 allele of SKP1 homolog		0.98817	8876000	11590000	13137000	11868000	14882000	14680000	32838000	29527000
K7EM02;K7EIJ8;Q8IYT4-2;Q8IYT4	KATNAL2	Katanin p60 ATPase-containing subunit A-like 2		0.98845	13218000	15192000	19319000	19462000	78439000	70801000	16454000	13562000
P84095	RHOG	Rho-related GTP-binding protein RhoG		0.98874	14939000	17403000	11926000	6011200	105300000	64626000	0	0
F5GX39;Q15363;E7EQ72	TMED2	Transmembrane emp24 domain-containing protein 2		0.9904	14336000	22666000	82509000	78795000	51887000	51595000	44696000	52146000
O15143	ARPC1B	Actin-related protein 2/3 complex subunit 1B		0.99074	388170000	399100000	640010000	415900000	528730000	468060000	443790000	550710000
H0YCK3;P55265-5;P55265-3;P55265-2;P55265;P55265-4	ADAR	Double-stranded RNA-specific adenosine deaminase		0.99163	0	0	58487000	33939000	158590000	112160000	59044000	66433000
P48147	PREP	Prolyl endopeptidase		0.99192	94570000	106780000	317570000	176730000	17489000	21958000	120060000	100070000
Q5JRI1;O75494-5;O75494-4;O75494-6;O75494-3;O75494-2;O75494	SRSF10	Serine/arginine-rich splicing factor 10		0.99221	19150000	13595000	0	0	19541000	18981000	24290000	26582000
Q16186;A0A087WX59	ADRM1	Proteasomal ubiquitin receptor ADRM1		0.99258	24614000	27472000	57188000	34959000	58235000	49668000	41880000	44169000
A0A0A0MSJ0;Q86XP3-2;Q86XP3	DDX42	ATP-dependent RNA helicase DDX42		0.99267	12743000	19556000	29834000	17017000	0	0	13490000	15944000
Q01105-2;A0A0C4DFV9;Q01105-3;Q01105-4;Q01105;A0A087X027;P0DME0	SET;SETSIP	Protein SET;Protein SETSIP		0.99282	188160000	219740000	265900000	228820000	634560000	481510000	371560000	331740000
P23381;P23381-2;H0YJP3;G3V3H8;G3V3Y5;G3V277;G3V2F2;G3V3R3;G3V4S4;G3V313;G3V339;G3V2C0;G3V4C7;G3V4N8;G3V5W1;G3V3S7;G3V3X0;G3V423;G3V3P2;G3V227;G3V5U1;G3V456	WARS	Tryptophan--tRNA ligase, cytoplasmic;T1-TrpRS;T2-TrpRS		0.9932	209640000	224710000	452510000	372350000	391360000	368000000	169100000	223960000
Q5JP53;P07437;Q5ST81	TUBB	Tubulin beta chain		0.99356	505440000	527480000	1210800000	908170000	1280300000	1206500000	1205600000	1414400000
M0QY97;Q9UPT8	ZC3H4	Zinc finger CCCH domain-containing protein 4		0.9937	0	0	15459000	14185000	15367000	11013000	2549300	10711000
Q9UBE0;M0QX65;M0QZS6;B3KNJ4;Q9UBE0-2;Q9UBE0-3;M0QYM8;M0R054;M0QYP2;M0R286	SAE1	SUMO-activating enzyme subunit 1;SUMO-activating enzyme subunit 1, N-terminally processed		0.99399	28809000	38281000	79895000	62652000	72823000	58668000	40612000	45316000
P11142;E9PKE3;P11142-2;E9PNE6;A8K7Q2;E9PN89;E9PLF4;E9PQQ4;E9PQK7;E9PS65;E9PPY6;E9PM13;E9PI65;E9PN25	HSPA8	Heat shock cognate 71 kDa protein		0.99411	3589000000	3644100000	5992500000	4532800000	7889600000	6138600000	6341200000	7512600000
Q09028-3;Q09028;Q09028-4;Q09028-2;H0YEU5;H0YCT5;H0YF10;H0YDK2;Q5JP02;E9PC52;E9PNS2;Q5JNZ6;C9JPP3;E9PIC4;E9PNS6	RBBP4	Histone-binding protein RBBP4		0.99423	104400000	111600000	88993000	74496000	155090000	131170000	110060000	125240000
P04350;Q3ZCM7;M0R2D3;M0R278;M0QY85;M0QZL7;M0R1I1;M0R0X0;M0QY37;M0QX14;M0QYM7;K7ES63;A0A075B724	TUBB4A	Tubulin beta-4A chain		0.99452	0	0	0	0	44912000	35548000	55489000	59127000
K7ERI7;P35268;K7EJT5;K7EP65;K7EKS7;K7ELC4;K7EMH1	RPL22	60S ribosomal protein L22		0.99474	57626000	69273000	86656000	84689000	262250000	202040000	67181000	84025000
Q969H8;M0QXF7;M0QYN0	MYDGF	Myeloid-derived growth factor		0.99511	80107000	79355000	104540000	69074000	135750000	100670000	95734000	96214000
P41227-2;P41227;H0Y8T0;C9JN83;C9JW55;F8W808;A8MWP7;Q9BSU3	NAA10	N-alpha-acetyltransferase 10		0.99525	27594000	34381000	32028000	30115000	58813000	26213000	33091000	36093000
P06733;P06733-2;K7EM90;E5RGZ4;P13929-3;P13929-2;P13929;K7ERS8;U3KQP4;E5RI09;E5RG95;K7EPM1;K7EKN2	ENO1	Alpha-enolase		0.99553	2380700000	2603500000	3833600000	2764500000	4071000000	3960600000	2918200000	3273100000
P04843;B7Z4L4;F8WF32	RPN1	Dolichyl-diphosphooligosaccharide--protein glycosyltransferase subunit 1		0.9962	314330000	299140000	661820000	476760000	792640000	746870000	636310000	673990000
P53396-2;P53396;P53396-3;K7ESG8;K7EIE7	ACLY	ATP-citrate synthase		0.99686	172800000	168490000	435390000	356670000	309530000	405610000	323540000	319080000
Q9Y617;Q9Y617-2	PSAT1	Phosphoserine aminotransferase		0.9969	52459000	58186000	139630000	106130000	92565000	112510000	45156000	95681000
P23141;P23141-2;P23141-3;H3BQV8;A0A140TA63;H3BSU0;Q9UKY3-2;Q9UKY3	CES1	Liver carboxylesterase 1		0.99698	493920000	536230000	1082200000	892160000	1631900000	1336200000	873650000	1043100000
P40926;P40926-2;G3XAL0	MDH2	Malate dehydrogenase, mitochondrial;Malate dehydrogenase		0.99699	164410000	201290000	477140000	322990000	274950000	285880000	288060000	313840000
P35637-2;P35637;H3BPE7;H3BNZ4	FUS	RNA-binding protein FUS		0.99719	245850000	240600000	567930000	401260000	339760000	295060000	465540000	536550000
Q9H7D0;REV__P52732	DOCK5	Dedicator of cytokinesis protein 5		0.99777	0	0	378980000	261500000	6837000	4472900	179760000	167740000
A2A274;Q99798	ACO2	Aconitate hydratase, mitochondrial		0.99781	39624000	71238000	90340000	66376000	143230000	148110000	113150000	97435000
Q14152-2;Q14152	EIF3A	Eukaryotic translation initiation factor 3 subunit A		0.99891	59926000	64871000	207070000	136970000	224620000	203570000	125370000	140740000
Q9UBS4;H7C2Y5	DNAJB11	DnaJ homolog subfamily B member 11		0.99891	63589000	67621000	108230000	88408000	103950000	88579000	24232000	16347000
Q9Y678;H0Y8X7;Q9UBF2-2;Q9UBF2	COPG1	Coatomer subunit gamma-1		0.99916	22548000	20831000	40267000	23797000	87123000	68329000	25119000	23815000
O75368	SH3BGRL	SH3 domain-binding glutamic acid-rich-like protein		0.9995	42307000	91323000	137390000	166540000	117850000	89932000	138170000	141100000
O43719;Q5H919;Q5H918	HTATSF1	HIV Tat-specific factor 1		1.0002	9914900	10700000	8778500	9626400	0	0	4425100	5136700
J3KR24;A0A0A0MSX9;P41252;Q5TCD1	IARS	Isoleucine--tRNA ligase, cytoplasmic		1.0005	17483000	21316000	59576000	59312000	79285000	64208000	31468000	44532000
P61026	RAB10	Ras-related protein Rab-10		1.001	7108300	6675600	0	0	26041000	23076000	0	0
H0YF90;F5GX30;P20645	M6PR	Cation-dependent mannose-6-phosphate receptor		1.0036	20696000	19883000	19543000	17146000	38915000	32495000	17935000	27245000
P36578;H3BM89;H3BTP7;H3BU31	RPL4	60S ribosomal protein L4		1.004	239540000	306110000	463140000	435410000	613270000	591130000	499990000	424990000
Q13451	FKBP5	Peptidyl-prolyl cis-trans isomerase FKBP5;Peptidyl-prolyl cis-trans isomerase FKBP5, N-terminally processed		1.0052	0	0	1851100	5206700	19641000	12798000	0	0
B7Z7F3;Q9H6Z4-2;Q9H6Z4-3;Q9H6Z4;K7EIJ4;K7EN31	RANBP3	Ran-binding protein 3		1.0053	0	0	9354700	5108300	13390000	21982000	6534000	5161900
P07814;V9GYZ6	EPRS	Bifunctional glutamate/proline--tRNA ligase;Glutamate--tRNA ligase;Proline--tRNA ligase		1.0059	326430000	355860000	620900000	531090000	971670000	853450000	538310000	526140000
O43143	DHX15	Pre-mRNA-splicing factor ATP-dependent RNA helicase DHX15		1.0062	51942000	62309000	125660000	90746000	188450000	164070000	139750000	138680000
P11166;Q8TDB8-4;P11169;Q8TDB8-2;Q8TDB8;Q8TDB8-5	SLC2A1	Solute carrier family 2, facilitated glucose transporter member 1		1.0063	12657000	24573000	18163000	12264000	70932000	62265000	34008000	22454000
P06576;H0YH81;F8W079;F8W0P7;H0YI37	ATP5B	ATP synthase subunit beta, mitochondrial;ATP synthase subunit beta		1.0067	403830000	427010000	1384700000	1044500000	1396300000	1235300000	899930000	1196800000
Q9NWH9;H7BXE3;Q9NWH9-3;H0YLW7;H0YMW8;H0YNF3;H0YMR6;H0YLE6;H0YL55	SLTM	SAFB-like transcription modulator		1.0068	956040	1103400	542360	520170	876310	715590	573960	567640
P13010;C9JZ81	XRCC5	X-ray repair cross-complementing protein 5		1.0069	385160000	399950000	1350700000	1036200000	1847000000	1790300000	715370000	961320000
P08238;Q58FF7	HSP90AB1	Heat shock protein HSP 90-beta		1.0078	4247700000	4956200000	9438900000	7918600000	8675400000	7280000000	6742000000	7045100000
P31153;P31153-2	MAT2A	S-adenosylmethionine synthase isoform type-2		1.0078	64509000	62264000	34355000	35696000	144940000	109060000	37685000	42935000
P40227;P40227-2;J3KRI6	CCT6A	T-complex protein 1 subunit zeta		1.0081	43737000	47353000	193140000	122130000	101990000	129370000	117280000	92028000
Q13838;Q13838-2;F6WLT2;A0A0G2JJZ9;Q5STU3;A0A140T996;F6S4E6;A0A0A0MT12;F6TRA5;A0A140T9X3;A0A140T9X9;F6R6M7;F6UJC5;A0A140TA18;A0A0G2JHN7;F6U6E2;F6S2B7;H0YCC6;F6QYI9;A0A0G2JJL7;K7EPJ3;F6SXL5	DDX39B	Spliceosome RNA helicase DDX39B		1.0081	75061000	75179000	139860000	126930000	228330000	250950000	156790000	160950000
Q96QR8	PURB	Transcriptional activator protein Pur-beta		1.0081	11015000	9545100	17947000	11645000	0	0	14450000	14485000
B7Z9I1;Q5T4U5;P11310;P11310-2;E9PRX4;E9PJM9	ACADM	Medium-chain specific acyl-CoA dehydrogenase, mitochondrial		1.0082	8918700	10403000	6802800	3961800	53979000	60278000	0	0
Q16543;K7EQA9;K7EKQ2;K7EL68;K7EIU0	CDC37	Hsp90 co-chaperone Cdc37;Hsp90 co-chaperone Cdc37, N-terminally processed		1.0083	124500000	191100000	691130000	548570000	422670000	316500000	120970000	124580000
B4DR61;P61619-3;P61619	SEC61A1	Protein transport protein Sec61 subunit alpha isoform 1		1.0092	12599000	10287000	0	0	11593000	15688000	0	0
P62906	RPL10A	60S ribosomal protein L10a		1.0098	34079000	30051000	194820000	111130000	51237000	63753000	74704000	82104000
Q15424-2;Q15424;Q15424-4;Q15424-3;K7ES42;K7EII0	SAFB	Scaffold attachment factor B1		1.0108	87050000	72606000	770420000	558840000	115170000	97512000	64038000	74347000
D6RA26;O43660-2;O43660;B7Z982	PLRG1	Pleiotropic regulator 1		1.011	0	0	0	0	34830000	35079000	5144000	6344700
P27694	RPA1	Replication protein A 70 kDa DNA-binding subunit;Replication protein A 70 kDa DNA-binding subunit, N-terminally processed		1.011	24632000	27212000	31319000	23979000	0	0	17357000	22935000
P62937;F8WE65;C9J5S7;P0DN26;A0A0H2UH34;A0A0B4J2A2;A0A075B767;A0A075B759;Q9Y536;F5H284;P0DN37;E5RIZ5	PPIA	Peptidyl-prolyl cis-trans isomerase A;Peptidyl-prolyl cis-trans isomerase A, N-terminally processed;Peptidyl-prolyl cis-trans isomerase		1.0112	529050000	600400000	1336200000	992300000	2740100000	2384500000	708580000	808580000
A8MU39;H0YDU8;P53041	PPP5C	Serine/threonine-protein phosphatase;Serine/threonine-protein phosphatase 5		1.0118	6808400	8104000	13060000	10322000	0	0	7126700	13392000
F8W1R7;G3V1V0;P60660-2;P60660;G3V1Y7;F8VPF3;J3KND3;G8JLA2;B7Z6Z4;F8VZU9;F8W180;H0YI43;F8VXL3;F8W1I5;P14649	MYL6	Myosin light polypeptide 6		1.0119	58153000	58514000	150350000	118800000	167430000	244550000	119620000	115390000
P13667;C9JMN9	PDIA4	Protein disulfide-isomerase A4		1.0119	612280000	671270000	874620000	751760000	1052100000	1008700000	755180000	816850000
P14625;Q96GW1;A0A1W2PRR1;H0YIV0;Q58FF3;F8W026;F8VPC7;REV__Q8TCB0	HSP90B1	Endoplasmin		1.0132	2605300000	2880300000	3186300000	2372100000	5530200000	5041200000	2306800000	2674000000
P23246;P23246-2;H0Y9K7	SFPQ	Splicing factor, proline- and glutamine-rich		1.0132	399930000	409470000	842810000	603820000	848320000	761820000	733500000	735770000
A6NJA2;P54578-2;P54578-3;P54578	USP14	Ubiquitin carboxyl-terminal hydrolase;Ubiquitin carboxyl-terminal hydrolase 14		1.0135	65166000	84281000	114470000	109180000	72926000	67889000	88514000	91706000
P20138-2;P20138	CD33	Myeloid cell surface antigen CD33		1.0142	0	0	11304000	8130800	13694000	12287000	6523000	11015000
P27824;P27824-2;P27824-3;D6RGY2;H0Y9Q7;D6RB85;D6RDP7;D6RAU8;D6RAQ8;D6RFL1;H0Y9H1;D6RHJ3;D6RD16	CANX	Calnexin		1.0147	893770000	997470000	1349300000	1167300000	2385900000	2059800000	1268000000	1242300000
P51858;P51858-2;P51858-3	HDGF	Hepatoma-derived growth factor		1.0154	745100000	1045500000	704860000	607610000	914610000	2491700000	316370000	376930000
Q9UMS4;H0YGF3;F5GY56;F5H2I0	PRPF19	Pre-mRNA-processing factor 19		1.0154	46510000	37117000	173050000	121970000	35004000	49241000	84990000	114280000
D6RAN4;P32969;H0Y9V9;E7ESE0;H0Y9R4	RPL9	60S ribosomal protein L9		1.016	36878000	61208000	70161000	40131000	107440000	96577000	55512000	47308000
Q92973-3;Q92973-2;Q92973;E7EW37;S4R398	TNPO1	Transportin-1		1.0165	8977300	12886000	33696000	24042000	57017000	51516000	13361000	14887000
P68363;Q71U36-2;Q71U36;P68363-2;Q13748;Q13748-2;Q6PEY2;C9JDS9	TUBA1B;TUBA1A;TUBA3C;TUBA3E	Tubulin alpha-1B chain;Tubulin alpha-1A chain;Tubulin alpha-3C/D chain;Tubulin alpha-3E chain		1.017	3285100000	3234600000	5183700000	3829400000	5959100000	5397400000	4577200000	4962600000
E7EVG6;Q5VV67-2;Q5VV67;X6R7H2	PPRC1	Peroxisome proliferator-activated receptor gamma coactivator-related protein 1		1.0174	16937000	16992000	35936000	18994000	0	0	1795100	1300700
B3KVN2;P49354-2;P49354;E9PPM9;H0YCW1;E9PQP6	FNTA	Protein farnesyltransferase/geranylgeranyltransferase type-1 subunit alpha		1.0179	0	0	23940000	27531000	5854100	2656600	21997000	16129000
Q13347	EIF3I	Eukaryotic translation initiation factor 3 subunit I		1.0191	18858000	20034000	16307000	17465000	87570000	62746000	744670	11246000
P00338;P00338-3;P00338-5;P00338-2;P00338-4;F5GYU2;F5GXY2;F5GXH2;F5H5J4;F5H6W8;F5GZQ4;F5H8H6;F5GXC7;F5GWW2;F5GXU1;F5H5G7;F5H155;A0A087WUM2;G3XAP5;F5H245;Q6ZMR3;P07864;Q9BYZ2	LDHA	L-lactate dehydrogenase A chain		1.0197	282250000	349370000	634160000	513310000	774230000	731600000	436430000	448800000
Q7L1Q6-2;Q7L1Q6;Q7L1Q6-4;Q7L1Q6-3;H0Y503;C9JFN4;C9IZ80	BZW1	Basic leucine zipper and W2 domain-containing protein 1		1.0204	0	0	0	0	22972000	30357000	0	0
Q9P0L0;Q9P0L0-2;J3QKM9;E5RK64;O95292-2;O95292	VAPA	Vesicle-associated membrane protein-associated protein A		1.0211	58346000	69983000	27040000	25785000	164490000	122380000	48602000	50144000
Q8WWM7-6;Q8WWM7-8;Q8WWM7-5;Q8WWM7-4;Q8WWM7-9;Q8WWM7-2;Q8WWM7;Q8WWM7-3;H3BUF6;Q8WWM7-7;H3BSK9;H3BSQ5;H3BUE3;H3BRB0;A0A0C4DGL7	ATXN2L	Ataxin-2-like protein		1.0213	16696000	30772000	9180600	13607000	62619000	41885000	21089000	43932000
G3V3H3;G3V5R9;Q07866-6;G5E9S8;G3V2E7;F8W6L3;E7EVH7;Q07866-8;Q07866-2;Q07866-3;Q07866;Q07866-7;Q07866-5;Q07866-10;Q07866-4;Q07866-9;G3V2P7;H0YJU9;H0YJL0;H0YJT3;H0YG16	KLC1	Kinesin light chain 1		1.0215	6856100	10536000	0	0	12933000	7878700	0	0
P62191-2;P62191;G3V4X1	PSMC1	26S protease regulatory subunit 4		1.0215	27521000	20733000	25192000	24701000	54644000	52576000	0	0
P11279;P11279-2	LAMP1	Lysosome-associated membrane glycoprotein 1		1.0229	75208000	73643000	138990000	100540000	100760000	88371000	108050000	120170000
Q03252	LMNB2	Lamin-B2		1.0232	46055000	37262000	114230000	88592000	84009000	72496000	100750000	120640000
E9PKZ0;P62917;E9PP36;G3V1A1;E9PKU4	RPL8	60S ribosomal protein L8		1.0234	89807000	107780000	216620000	203700000	70276000	53975000	162170000	213490000
P12236;V9GYG0;P12235	SLC25A6;SLC25A4	ADP/ATP translocase 3;ADP/ATP translocase 3, N-terminally processed;ADP/ATP translocase 1		1.0245	128060000	160440000	228910000	252020000	447010000	599390000	336420000	280250000
K7EM73;A0A0C4DGQ5;P04632;K7EIV0;A0A075B7C0;K7ELJ7;U3KQE2;K7EKD8;K7ES78;U3KPR7	CAPNS1	Calpain small subunit 1		1.0247	23698000	15816000	45235000	24686000	50090000	65415000	50766000	61485000
Q9NY27-2;Q9NY27-3;Q9NY27;H7C559;C9IZ04	PPP4R2	Serine/threonine-protein phosphatase 4 regulatory subunit 2		1.0255	0	0	7645600	6784600	22481000	15041000	6580500	4922200
P40925;P40925-3;B9A041;P40925-2;C9JRL4;B8ZZ51;C9JF79;C9JLV6	MDH1	Malate dehydrogenase, cytoplasmic;Malate dehydrogenase		1.0258	155130000	204610000	511940000	372870000	312220000	308280000	294070000	325380000
Q8NC51-2;Q8NC51	SERBP1	Plasminogen activator inhibitor 1 RNA-binding protein		1.0262	26515000	27611000	67750000	70392000	56729000	64807000	41047000	57957000
Q01518;Q5T0R1;Q5T0R7;Q5T0R6;Q5T0R5;Q5T0R4;Q5T0R3;Q5T0R2;Q5T0S3;Q5T0R8	CAP1	Adenylyl cyclase-associated protein 1		1.0263	19044000000	15905000000	23528000000	18249000000	16801000000	15499000000	16496000000	20725000000
Q13263-2;Q13263;M0R0K9;M0R3C0	TRIM28	Transcription intermediary factor 1-beta		1.0263	367260000	412470000	684830000	577580000	545260000	486200000	533880000	613520000
Q96AE4-2;E9PEB5;Q96AE4;C9JSZ1;M0R251;M0QYG1;M0R263;M0R0C6;M0R3J3	FUBP1	Far upstream element-binding protein 1		1.0266	128630000	168530000	210390000	194770000	256970000	266140000	203740000	206590000
Q09666	AHNAK	Neuroblast differentiation-associated protein AHNAK		1.0273	1718000000	1714800000	4128400000	3257000000	5803100000	5429500000	3242300000	3722200000
P07737;K7EJ44;CON__P02584;I3L3D5	PFN1	Profilin-1		1.0274	655580000	754100000	1513200000	1165300000	1142000000	1383500000	1280200000	1114600000
H0YD97;O00330-2;O00330-3;O00330	PDHX	Pyruvate dehydrogenase protein X component, mitochondrial		1.0276	0	0	8580100	7368200	0	0	9676400	11992000
P26640;A0A140T936;A0A140T954;A2ABF4;A0A0G2JJT9;P26640-2;A0A140T904;H0Y426	VARS	Valine--tRNA ligase		1.0276	127880000	155450000	150380000	139420000	303820000	239350000	135790000	134780000
B1ANR0;Q13310-2;Q13310;Q13310-3;H0Y5F5;H0YCC8;B1ANR1;E5RGH3;E5RH24;E5RJB9;H0YEU6;E5RHG7;H0YEQ8;P0CB38	PABPC4	Polyadenylate-binding protein;Polyadenylate-binding protein 4		1.0278	31391000	47065000	153640000	128300000	273070000	267000000	210490000	231030000
P27797;K7EJB9;K7EL50;REV__H3BTB3;B0QY91;REV__H3BMQ5;REV__H3BN59;REV__I3L0H8;REV__Q9UMR2-2;REV__Q9UMR2-4;REV__O95453-4;REV__Q9NUU7;REV__Q9UMR2;REV__F6QDS0;REV__H3BQK0;REV__O95453-2;REV__O95453-3;REV__O95453;REV__Q6PD62;Q8N3F8;Q92833-2;Q92833-3;P38570;Q92833	CALR	Calreticulin		1.0283	2041500000	2323700000	2763100000	2305600000	3406700000	3298300000	2786100000	3461100000
Q15029-2;Q15029-3;Q15029;K7EP67;K7EJ74	EFTUD2	116 kDa U5 small nuclear ribonucleoprotein component		1.0293	10886000	10884000	71469000	42692000	95369000	85703000	35911000	43855000
P09497-2;P09497;D6RJD1	CLTB	Clathrin light chain B		1.0299	25825000	27913000	0	0	75143000	67905000	22768000	26548000
B1AKZ5;Q15121;Q15121-2	PEA15	Astrocytic phosphoprotein PEA-15		1.0323	21179000	24817000	16728000	14447000	11794000	11145000	0	0
O00754-2;O00754;M0R2P5;M0QZG6;M0QZ24	MAN2B1	Lysosomal alpha-mannosidase;Lysosomal alpha-mannosidase A peptide;Lysosomal alpha-mannosidase B peptide;Lysosomal alpha-mannosidase C peptide;Lysosomal alpha-mannosidase D peptide;Lysosomal alpha-mannosidase E peptide		1.0327	23975000	24473000	63693000	47028000	49641000	47873000	13983000	13171000
Q15233-2;Q15233;H7C367;C9JYS8;C9IZL7;C9J4X2	NONO	Non-POU domain-containing octamer-binding protein		1.0342	195140000	260560000	637490000	599600000	722610000	644730000	669120000	650970000
E9PNL8;Q13574-6;Q13574-2;Q13574-4;Q13574-7;Q13574-5;Q13574-3;Q13574	DGKZ	Diacylglycerol kinase;Diacylglycerol kinase zeta		1.0354	7400800	10716000	0	0	0	0	5533400	6989600
A0A087WTT1;E7EQV3;E7ERJ7;P11940-2;P11940;H0YAR2;H0YBN4;H0YAP2;H0YB86;H0YAS6;H0YB75	PABPC1	Polyadenylate-binding protein;Polyadenylate-binding protein 1		1.0358	9772700	14525000	33269000	48422000	29523000	40335000	52474000	71083000
P51159;H3BN55;P51159-2;H3BU81;H3BUD9;H3BS49;H3BVH7	RAB27A	Ras-related protein Rab-27A		1.0358	0	0	13594000	11314000	17311000	21814000	0	0
M0R2A8;Q86TI2-4;Q86TI2;Q86TI2-2;M0QXA6;M0R145;M0QXG6;M0R0I1;M0R3C4;M0R2G6	DPP9	Dipeptidyl peptidase 9		1.0359	0	0	6175600	4051500	11044000	12090000	0	0
K7ES98;K7EM85;Q92619;Q92619-2;F5H1R4;K7ES92;K7EQA4	HMHA1	Minor histocompatibility protein HA-1;Minor histocompatibility antigen HA-1		1.0361	8235800	3972800	64937000	55129000	50470000	37847000	34770000	38742000
A0A0A6YYL4;P57737-2;P57737-4;P57737;P57737-3;I3L351	CORO7-PAM16;CORO7	Coronin;Coronin-7		1.0369	0	0	0	0	11865000	15314000	11360000	10947000
P08240-2;P08240	SRPR	Signal recognition particle receptor subunit alpha		1.0372	0	0	17260000	7360500	11015000	10770000	0	0
A0A096LNZ9;A0A096LPJ4;P05161	ISG15	Ubiquitin-like protein ISG15		1.0384	25674000	13703000	54333000	33864000	47201000	50595000	0	0
P26368-2;P26368;K7ENG2;K7ELP8	U2AF2	Splicing factor U2AF 65 kDa subunit		1.039	38997000	25438000	66325000	52318000	20030000	15800000	0	0
Q9UQ35;I3L1I8;I3L182;I3L4D8;Q9UQ35-3;Q9UQ35-2;A0A087X1W1	SRRM2	Serine/arginine repetitive matrix protein 2		1.0391	0	0	0	0	11712000	14068000	11195000	8267800
P63151;P63151-2;E5RFR9;E5RIY1;Q66LE6;A0A1W2PQI2;Q9Y2T4-3;Q00005-6;Q9Y2T4-4;Q00005;Q00005-2;Q9Y2T4-2;Q9Y2T4;Q00005-3;Q00005-4;Q00005-5;Q00005-7	PPP2R2A	Serine/threonine-protein phosphatase 2A 55 kDa regulatory subunit B alpha isoform		1.04	12450000	14956000	37207000	30070000	87430000	84243000	42010000	31000000
Q14019;H3BT58	COTL1	Coactosin-like protein		1.0405	55445000	55802000	109150000	67836000	211220000	194900000	145970000	160610000
Q00577	PURA	Transcriptional activator protein Pur-alpha		1.0409	7735200	13931000	48108000	41571000	99399000	109040000	38565000	59630000
Q13435;E9PPJ0;E9PJ04;H0YCG1;E9PJT3;H0YEX5	SF3B2	Splicing factor 3B subunit 2		1.0432	126290000	155230000	250200000	246280000	99454000	110900000	235400000	293170000
P30101;V9GYK6;Q8NBS3-3;Q8NBS3;Q8NBS3-4	PDIA3	Protein disulfide-isomerase A3		1.0436	1700400000	1970800000	2431500000	1923900000	2495900000	2264900000	1949000000	2153200000
P43686-2;P43686	PSMC4	26S protease regulatory subunit 6B		1.0436	0	0	10281000	8860600	23007000	18613000	0	0
O75643;O75643-2	SNRNP200	U5 small nuclear ribonucleoprotein 200 kDa helicase		1.0439	24167000	37776000	62499000	42666000	24900000	18136000	24932000	31507000
P07108;B8ZWD1;A0A0A0MTI5;P07108-3;P07108-2;P07108-4;P07108-5;P07108-6	DBI	Acyl-CoA-binding protein		1.0441	30053000	50633000	86155000	71869000	52074000	97715000	23050000	47141000
Q14165;F5H1S8;H0YG07;F5GX14	MLEC	Malectin		1.0447	0	0	61869000	36316000	40419000	39423000	47240000	51801000
F5H0C8;P09104-2;P09104;F5H1C3	ENO2	Enolase;Gamma-enolase		1.0449	88229000	85446000	0	0	138850000	148780000	0	0
A0A0A0MSK5;Q5JTV8;J3KN66;Q5JTV8-3;H0YD16;Q5JTV8-2;H0Y4R4;H0YDU3	TOR1AIP1	Torsin-1A-interacting protein 1		1.045	53006000	62903000	83603000	70307000	103990000	68374000	44261000	55111000
A9Z1X7;Q8IYB3-2;Q8IYB3;E9PCT1;M0R088;M0R1E7	SRRM1	Serine/arginine repetitive matrix protein 1		1.0459	38096000	36395000	52669000	35508000	110710000	78806000	65036000	56627000
P00387-2;P00387;P00387-3;B1AHF3	CYB5R3	NADH-cytochrome b5 reductase 3;NADH-cytochrome b5 reductase 3 membrane-bound form;NADH-cytochrome b5 reductase 3 soluble form		1.0459	47681000	45949000	46794000	47735000	107160000	107600000	51660000	74824000
P28072;I3L3X7;A0A087X2I4	PSMB6	Proteasome subunit beta type-6		1.0463	6787500	5083800	7310000	6632100	75070000	58748000	46272000	50915000
Q9NYU2-2;Q9NYU2	UGGT1	UDP-glucose:glycoprotein glucosyltransferase 1		1.0463	0	0	0	0	78695000	75978000	0	0
P00367;P49448;P00367-3;P00367-2;A6NF36	GLUD1;GLUD2	Glutamate dehydrogenase 1, mitochondrial;Glutamate dehydrogenase 2, mitochondrial		1.0473	187520000	201030000	145840000	145120000	240590000	250900000	186740000	197360000
P28070	PSMB4	Proteasome subunit beta type-4		1.0478	13200000	12917000	41099000	37948000	34896000	46415000	38403000	22362000
A0A0G2JH68;O60610;A0A140T8Z0;O60610-2;O60610-3;B4E2I7;H9KV28	DIAPH1	Protein diaphanous homolog 1		1.0481	2294300	5634800	95866000	70586000	87373000	81688000	10050000	16535000
P26038;V9GZ54;REV__E5RJE3;REV__E5RGS5;REV__E5RGQ3;REV__Q9H446-2;REV__Q9H446	MSN	Moesin		1.0488	983720000	1370900000	2100800000	2018300000	3201400000	2622900000	2069100000	2123200000
F8VXG7;Q99590-2;Q99590;A0A0A0MTP7	SCAF11	Protein SCAF11		1.0493	16719000	17041000	13076000	13966000	41163000	31561000	26360000	19247000
Q9BXP5-5;Q9BXP5-4;Q9BXP5-2;Q9BXP5-3;Q9BXP5;H7C3A1;H7C0U8	SRRT	Serrate RNA effector molecule homolog		1.0501	39910000	51009000	97997000	99550000	109400000	93013000	109560000	123430000
U3KQE7;P25774-2;P25774;U3KPS4	CTSS	Cathepsin S		1.0502	19581000	27798000	66850000	70272000	34528000	36480000	65698000	77317000
B5MBZ8;C9JD73;C9J177;H7C003;Q15435-5;Q15435-4;Q15435-3;Q15435-2;Q15435	PPP1R7	Protein phosphatase 1 regulatory subunit 7		1.0506	0	0	22656000	21652000	19844000	17147000	0	0
O60749;O60749-2;D6RC15;H0YK42;Q13596-2;Q13596;Q13596-3	SNX2	Sorting nexin-2		1.0506	9222700	15112000	29689000	54867000	86840000	94334000	15316000	16085000
G3V1U3;P50579-3;P50579;F8VSC4;F8VQZ7;F8VY03;P50579-2;F8VRR3	METAP2	Methionine aminopeptidase 2		1.0511	40807000	47384000	74577000	63149000	62300000	76495000	40853000	56187000
Q8NC51-4;Q8NC51-3	SERBP1	Plasminogen activator inhibitor 1 RNA-binding protein		1.0511	972810000	1071000000	1030200000	736660000	914070000	845050000	884640000	860160000
C9J9K3;A0A0C4DG17;P08865;F8WD59	RPSA	40S ribosomal protein SA		1.0513	250520000	369060000	630030000	628860000	576440000	531750000	447680000	434180000
Q6P2Q9;I3L0J9	PRPF8	Pre-mRNA-processing-splicing factor 8		1.0516	34704000	30295000	57299000	36671000	102510000	99997000	57686000	51861000
Q08945;E9PMD4;A0A0U1RRK2	SSRP1	FACT complex subunit SSRP1		1.0517	29715000	29180000	23723000	11215000	122330000	136150000	70055000	64380000
Q09161	NCBP1	Nuclear cap-binding protein subunit 1		1.0518	5896700	8618100	21224000	16263000	21369000	26209000	56421000	16449000
P41250;H7C443	GARS	Glycine--tRNA ligase		1.0533	197750000	227190000	326400000	291620000	159460000	171040000	201240000	286670000
Q9P258	RCC2	Protein RCC2		1.0537	1914100	2261900	1936100	1511000	46672000	48724000	1522800	1835100
P05387;H0YDD8	RPLP2	60S acidic ribosomal protein P2		1.0541	42481000	82175000	92073000	140240000	245580000	228170000	194730000	141670000
Q02880-2;Q02880;E9PCY5	TOP2B	DNA topoisomerase 2-beta;DNA topoisomerase 2		1.0547	20525000	21455000	37193000	31691000	17693000	19509000	30684000	31817000
P42167;G5E972;P42167-2	TMPO	Lamina-associated polypeptide 2, isoforms beta/gamma;Thymopoietin;Thymopentin		1.0549	310180000	225290000	498300000	251610000	418540000	452780000	253530000	255260000
P10809;E7EXB4;E7ESH4;P10809-2;C9JL25;C9JL19;C9JCQ4;C9J0S9	HSPD1	60 kDa heat shock protein, mitochondrial		1.0556	1027100000	1151100000	1861800000	1309100000	2094700000	2146200000	803960000	775690000
Q13442;F8WBW6	PDAP1	28 kDa heat- and acid-stable phosphoprotein		1.0563	0	0	29156000	37177000	94264000	69806000	0	0
A0A1C7CYX9;Q16555-2;Q16555;E5RFU4;E9PD68;Q14194;Q14194-2;H0YBT4;Q14195;Q14195-2	DPYSL2	Dihydropyrimidinase-related protein 2		1.057	39498000	50912000	54484000	31345000	106020000	113450000	56708000	61923000
J3KPS3;P04075;P04075-2;H3BQN4;H3BPS8;H3BUH7;H3BR04;H3BMQ8;H3BR68;H3BU78	ALDOA	Fructose-bisphosphate aldolase;Fructose-bisphosphate aldolase A		1.0571	2387000000	2669900000	4364700000	3502000000	4095200000	3239500000	2543600000	3202800000
P67809;H0Y449;C9J5V9;Q9Y2T7	YBX1	Nuclease-sensitive element-binding protein 1		1.0571	406900000	436600000	528230000	477820000	701600000	644280000	400030000	439800000
P51148;P51148-2;K7EIP6	RAB5C	Ras-related protein Rab-5C		1.0575	5921000	7820400	30617000	25461000	14587000	20536000	26683000	8765900
P53999;D6RC37;D6R970	SUB1	Activated RNA polymerase II transcriptional coactivator p15		1.0582	227220000	236770000	358070000	281320000	366190000	306190000	247430000	268460000
P35613-2;P35613;A0A087WUV8;A0A087X2B5;P35613-3;P35613-4;I3L192;R4GMX5;R4GN83	BSG	Basigin		1.0585	92917000	99331000	197150000	223960000	259060000	245100000	150130000	152020000
Q99460-2;Q99460;A0A087WW66;H7BZR6;F8WCE3;C9J9M4	PSMD1	26S proteasome non-ATPase regulatory subunit 1		1.0587	35862000	26085000	15403000	18665000	79219000	120980000	77270000	77075000
Q15181;Q5SQT6	PPA1	Inorganic pyrophosphatase		1.0594	0	0	35267000	50496000	74970000	70091000	55041000	64644000
Q9UN86-2;Q9UN86	G3BP2	Ras GTPase-activating protein-binding protein 2		1.0602	0	0	0	0	67249000	69545000	27928000	21353000
Q01650	SLC7A5	Large neutral amino acids transporter small subunit 1		1.0606	13120000	13672000	33035000	22721000	34135000	48497000	21394000	24267000
P40222	TXLNA	Alpha-taxilin		1.0607	0	0	0	0	39817000	37255000	0	0
P60842;J3KTB5;J3KT12;P60842-2;J3QS69;J3QR64;J3QL43;J3QLN6;J3KTN0;J3QKZ9;J3KS25;J3KSZ0	EIF4A1	Eukaryotic initiation factor 4A-I		1.0608	151820000	178620000	366720000	257960000	288550000	272940000	214520000	158020000
P17655;P17655-2	CAPN2	Calpain-2 catalytic subunit		1.0629	5829400	7243600	42454000	42080000	141590000	135580000	18636000	16282000
J3KNF5;O15078;O15078-2;F8W0V9;F8W097;F8VS29;A0A0A0MS86	CEP290	Centrosomal protein of 290 kDa		1.0633	47637000	62642000	136840000	130950000	128320000	121570000	76143000	109990000
A0A1W2PPS1;Q00839-2;A0A1W2PP35	HNRNPU	Heterogeneous nuclear ribonucleoprotein U		1.0637	1438000	1880200	569220	429900	2239600	2385700	676330	424960
Q5W0H4;A0A0B4J2C3;P13693;J3KPG2;E9PJF7;P13693-2;Q9HAU6	TPT1	Translationally-controlled tumor protein		1.0643	133170000	154530000	108500000	60160000	92695000	70361000	65765000	56560000
Q8WUM4;Q8WUM4-2;C9IZF9;Q8WUM4-3	PDCD6IP	Programmed cell death 6-interacting protein		1.0647	31970000	45697000	78170000	75105000	66943000	71824000	92503000	93923000
K4DI93;Q13620-3;Q13620-1;Q13620	CUL4B	Cullin-4B		1.0648	5363400	3258000	8911100	17610000	0	0	7195100	7239900
Q9P2J5-2;Q9P2J5;Q9P2J5-3	LARS	Leucine--tRNA ligase, cytoplasmic		1.0659	46568000	63691000	53588000	58330000	151980000	137440000	63157000	69171000
C9JJ47;A0A087WY71;E9PFW3;Q96CW1-2;Q96CW1	AP2M1	AP-2 complex subunit mu		1.067	1204900	1476100	1309300	823020	0	0	873280	1187500
P68133;P68032;P63267;P62736;A6NL76;F8WB63;B8ZZJ2;C9JFL5;F6UVQ4;F6QUT6	ACTA1;ACTC1;ACTG2;ACTA2	Actin, alpha skeletal muscle;Actin, alpha cardiac muscle 1;Actin, gamma-enteric smooth muscle;Actin, aortic smooth muscle		1.0675	1035100000	1015400000	1600800000	1378500000	1780100000	1727900000	1169400000	1343300000
Q9Y383;Q96HJ9-2;A0A0A6YYJ8;Q9Y383-3;Q9Y383-2;A8MYV2;Q9NQ29-2;Q9NQ29-3;Q9NQ29;B8ZZ10;B8ZZ12;V9GZ75;F8WEU3;B8ZZ09	LUC7L2;LUC7L	Putative RNA-binding protein Luc7-like 2;Putative RNA-binding protein Luc7-like 1		1.0678	11434000	14002000	30776000	34197000	155860000	106220000	26454000	37087000
A0A1B0GTB8;A0A1B0GWC0;A0A1B0GVF3;P23786;A0A1B0GTM0;A0A1B0GV75	CPT2	Carnitine O-palmitoyltransferase 2, mitochondrial		1.0697	20296000	25837000	47559000	29563000	68159000	82998000	18274000	7238800
F8VXC8;Q8TAQ2-2;Q8TAQ2-3;Q8TAQ2;F8VZW6	SMARCC2	SWI/SNF complex subunit SMARCC2		1.0697	34211000	46992000	65793000	53530000	86730000	80184000	36364000	38174000
Q9NR12;D6RF83;D6RH06;Q9NR12-3;Q9NR12-5;Q9NR12-6;Q9NR12-4;H7BYK4;Q9NR12-2;D6RAN1	PDLIM7	PDZ and LIM domain protein 7		1.0701	0	0	28211000	26847000	21032000	22110000	17822000	23412000
P60174-1;P60174;P60174-4;U3KPZ0;U3KQF3;U3KPS5	TPI1	Triosephosphate isomerase		1.0704	233390000	228910000	448410000	324490000	559740000	544890000	365200000	347830000
P56182	RRP1	Ribosomal RNA processing protein 1 homolog A		1.0717	0	0	0	0	9699800	6261500	2806800	4033100
F5H7V1;B1AKJ5;O43847;O43847-2;G3V1R5;H0Y5G9	NRD1	Nardilysin		1.0718	9487600	12633000	0	0	56919000	53272000	21477000	24756000
P78527;P78527-2;H0YG84	PRKDC	DNA-dependent protein kinase catalytic subunit		1.0722	140340000	178930000	221500000	218560000	401200000	431270000	232790000	257650000
P60709;G5E9R0;E7EVS6;C9JZR7;P63267-2;C9JTX5;C9JUM1;A5A3E0	ACTB	Actin, cytoplasmic 1;Actin, cytoplasmic 1, N-terminally processed		1.0731	13003000000	16026000000	41515000000	33922000000	47408000000	52584000000	19397000000	26695000000
Q15149-7;Q15149-8;Q15149-9;Q15149-5;Q15149-4;Q15149-6;Q15149-3;Q15149-2;Q15149;E9PMV1;H0YDN1;A0A075B730;A0A087X1U6;P58107	PLEC	Plectin		1.0737	27701000	33775000	50976000	33916000	201900000	182970000	84340000	76398000
Q9H307;Q9H307-2;G3V5F0;G3V579	PNN	Pinin		1.0748	17479000	18522000	16915000	13655000	89711000	520760000	44324000	50277000
P25705-2;P25705;P25705-3;K7EK77;K7ERX7;K7EQH4;K7EJP1;K7ENJ4;K7ESA0	ATP5A1	ATP synthase subunit alpha, mitochondrial		1.0753	129990000	157410000	297290000	237290000	203930000	276270000	197280000	251550000
O00567;H0Y653;H0YDU4	NOP56	Nucleolar protein 56		1.0754	14184000	16813000	29942000	29727000	91099000	91012000	34852000	32514000
Q9NSE4	IARS2	Isoleucine--tRNA ligase, mitochondrial		1.0754	8463400	5678700	0	0	42110000	36682000	22404000	27123000
P40121;P40121-2;E7ENU9;B8ZZL6;H7C0X8	CAPG	Macrophage-capping protein		1.0756	988280000	1247300000	2441000000	2145900000	1570800000	1466000000	1513100000	1789900000
Q8TDZ2-2;Q8TDZ2;Q8TDZ2-4;H0Y6Z4;Q8TDZ2-3	MICAL1	Protein-methionine sulfoxide oxidase MICAL1		1.0763	1813600	1755500	0	0	72659000	77415000	8852100	6210200
K7EJE8;K7EKE6;P36776-3;P36776-2;P36776;K7ER27;K7ERR6;K7ER56	LONP1	Lon protease homolog, mitochondrial		1.0776	78525000	112050000	139580000	102740000	210650000	197480000	198810000	224690000
Q15084-3;Q15084;Q15084-4;Q15084-5;Q15084-2	PDIA6	Protein disulfide-isomerase A6		1.0783	548180000	724640000	1199600000	1075900000	1730400000	1517900000	818110000	761820000
Q8NE71-2;Q8NE71;H0YGW7;F5GYK6;Q5STZ8	ABCF1	ATP-binding cassette sub-family F member 1		1.079	12003000	16089000	27397000	25640000	29773000	29162000	16778000	10118000
Q9HBR0;Q9HBR0-3;Q9HBR0-2	SLC38A10	Putative sodium-coupled neutral amino acid transporter 10		1.0806	0	0	4115000	5393700	8255000	6673800	6144400	6974300
O43776;K7EQ35;K7EJ19;K7EIU7;K7EPK2;O43776-2;K7ENF0;K7EMQ6	NARS	Asparagine--tRNA ligase, cytoplasmic		1.081	20218000	23898000	16177000	11159000	93213000	103310000	29295000	26790000
F5H6I7;Q6DD88;F5GWF8	ATL3	Atlastin-3		1.0813	19377000	18872000	0	0	0	0	0	0
A0A087WYS1;E7EUC7;Q16851-2;Q16851;C9JNZ1	UGP2	UTP--glucose-1-phosphate uridylyltransferase		1.0817	18793000	27010000	17399000	18705000	43060000	44142000	27150000	35509000
Q92953;Q14721	KCNB2;KCNB1	Potassium voltage-gated channel subfamily B member 2;Potassium voltage-gated channel subfamily B member 1		1.0817	1888200	2439200	513170	806470	6587800	4923800	707400	630850
Q96AG4;I3L223	LRRC59	Leucine-rich repeat-containing protein 59		1.0819	0	0	22337000	41430000	150500000	138550000	32487000	64193000
Q6WKZ4-3;Q6WKZ4;E7EX40;Q6WKZ4-5;Q6WKZ4-2	RAB11FIP1	Rab11 family-interacting protein 1		1.0822	239340000	383250000	0	0	0	0	274630000	243210000
F5GY55;Q16531;F5GWI0;F5H2L3;F5GYG8;F5GZY8;Q16531-2	DDB1	DNA damage-binding protein 1		1.0827	20648000	25475000	58552000	41268000	67004000	60690000	27672000	39262000
Q9BTC0;Q9BTC0-1	DIDO1	Death-inducer obliterator 1		1.083	0	0	5102500	8418500	8165700	11458000	0	0
P26639;P26639-2;D6RCA5;D6R9F8;D6RDJ6;D6RBR8	TARS	Threonine--tRNA ligase, cytoplasmic		1.0831	0	0	39201000	50052000	125330000	158850000	41858000	44255000
Q9NRF9	POLE3	DNA polymerase epsilon subunit 3		1.0839	0	0	0	0	18738000	14071000	12047000	13055000
P09874;Q5VX84;Q5VX85	PARP1	Poly [ADP-ribose] polymerase 1		1.0841	314800000	396890000	869840000	755450000	791090000	844040000	637870000	655440000
O00116;A0A1B0GWA2;B8ZZ81	AGPS	Alkyldihydroxyacetonephosphate synthase, peroxisomal		1.0851	1255600	6620900	55536000	64769000	72978000	57541000	34154000	50018000
A0A0A0MSW4;P48739;P48739-2;P48739-3;B3KYB6;B3KYB7	PITPNB	Phosphatidylinositol transfer protein beta isoform		1.0877	0	0	23637000	13187000	87885000	62626000	50415000	66680000
P25685;P25685-2	DNAJB1	DnaJ homolog subfamily B member 1		1.0882	8211700	8430000	13631000	9592700	11824000	19875000	16057000	10954000
P13489;E9PMJ3;E9PLZ3;E9PIM9;E9PMA9;E9PMN0;E9PIK5;H0YCR7	RNH1	Ribonuclease inhibitor		1.0884	144010000	163650000	398240000	301080000	251880000	261370000	106150000	113530000
P49748;P49748-3;K7EQP4;P49748-2;J3QKU9;K7EJW8;J3KS89	ACADVL	Very long-chain specific acyl-CoA dehydrogenase, mitochondrial		1.0888	17421000	23592000	32129000	30264000	79391000	71269000	54061000	71284000
B7Z8J4;P30419;K7EN42;K7EN82;P30419-2	NMT1	Glycylpeptide N-tetradecanoyltransferase 1		1.089	24245000	17476000	18953000	19894000	14702000	17984000	31775000	25905000
Q92688-2;Q92688	ANP32B	Acidic leucine-rich nuclear phosphoprotein 32 family member B		1.0891	15159000	16798000	90666000	48901000	55048000	53953000	34092000	39035000
Q7Z406;Q7Z406-6;Q7Z406-2;Q7Z406-5;Q7Z406-4;M0QY43	MYH14	Myosin-14		1.0899	45303000	60305000	96943000	91074000	149250000	151320000	116980000	119970000
Q13630;E9PLH9;E9PP14;A0A0J9YX13;E9PKL9;E9PP60;H0YCP7	TSTA3	GDP-L-fucose synthase		1.09	7802000	11111000	9484600	11240000	45616000	50005000	9420600	13454000
P08559-3;P08559;P08559-2;P08559-4;Q5JPU3;Q5JPU2;Q5JPU0;Q5JPT9;Q5JPU1	PDHA1	Pyruvate dehydrogenase E1 component subunit alpha, somatic form, mitochondrial		1.0904	10590000	12634000	31211000	25077000	86584000	90541000	22329000	22976000
Q562R1	ACTBL2	Beta-actin-like protein 2		1.0914	97007000	99883000	151410000	40018000	218760000	202290000	141960000	146260000
F5GZQ3;P55084-2;P55084;B5MD38;C9JEY0;C9JE81	HADHB	Trifunctional enzyme subunit beta, mitochondrial;3-ketoacyl-CoA thiolase		1.0927	72977000	60353000	128980000	81673000	159980000	130720000	87376000	92200000
P52298-3;P52298	NCBP2	Nuclear cap-binding protein subunit 2		1.093	404370	612450	380450	479400	919020	829340	335820	341840
V9GYM8;Q92974-3;Q92974-2;Q92974;V9GYF0;Q5VY93	ARHGEF2	Rho guanine nucleotide exchange factor 2		1.0945	121830000	83581000	98769000	98668000	97965000	99339000	28808000	47281000
P12814;P12814-3;P12814-2;P12814-4;H9KV75;H7C5W8;G3V2W4;H0YJ11;H0YJW3;G3V2N5;P35609-2;P35609;F6THM6;Q08043;G3V2X9;A0A087WSZ2;G3V2E8;G3V5M4;D6RH00	ACTN1	Alpha-actinin-1		1.095	254390000	376140000	679540000	780690000	686910000	728840000	782940000	843270000
P47897-2;P47897;B4DDN1;A0A1B0GVU9;A0A0U1RQT0;A0A0U1RRC8;A0A0U1RQX5;A0A0U1RR66;H7C0R3;C9J165;A0A0U1RQJ6;F2Z2V6;A0A0U1RQM8;A0A0U1RQU2	QARS	Glutamine--tRNA ligase		1.095	15765000	12418000	21008000	23252000	32200000	23093000	45038000	38120000
P40939;H0YFD6	HADHA	Trifunctional enzyme subunit alpha, mitochondrial;Long-chain enoyl-CoA hydratase;Long chain 3-hydroxyacyl-CoA dehydrogenase		1.0957	208020000	255050000	507230000	429250000	353580000	338660000	352890000	397250000
Q9BTT0;Q9BTT0-3;Q5TB19;E9PLC4;Q9BTT0-2;E9PPH5;Q5TB25	ANP32E	Acidic leucine-rich nuclear phosphoprotein 32 family member E		1.0962	57951000	83194000	76036000	109750000	155210000	131810000	37409000	66743000
P53985	SLC16A1	Monocarboxylate transporter 1		1.0988	2869800	9753700	12732000	20479000	0	0	35192000	25380000
A0A087WUT6;O60841	EIF5B	Eukaryotic translation initiation factor 5B		1.0991	17160000	24766000	38449000	34680000	79546000	56720000	49800000	64985000
A0A096LNH5;H7C2G3;A0A0B4J2H4;H7C1F6;A0A0B4J2D5;A0A096LPI6;P30042-2;P30042;A0A096LNJ1;A0A096LP73;F2Z2Q0;A0A096LP12	C21orf33	ES1 protein homolog, mitochondrial		1.0991	49683000	44607000	88373000	78886000	65266000	54403000	62958000	69709000
C9JJV6;C9JZL8;C9J5M0;C9JC07;Q96S97	MYADM	Myeloid-associated differentiation marker		1.0992	9803900	8372300	18331000	20124000	0	0	0	0
G3V126;Q9UI12-2;Q9UI12	ATP6V1H	V-type proton ATPase subunit H		1.0994	0	0	0	0	17555000	20873000	5636000	0
E9PID8;E7EWR4;P33240-2;P33240;A0A0A0MT56	CSTF2	Cleavage stimulation factor subunit 2		1.1009	0	0	16072000	19325000	0	0	0	0
O14773-2;O14773	TPP1	Tripeptidyl-peptidase 1		1.1011	22854000	23259000	66844000	89238000	101960000	113300000	59273000	48369000
Q9Y6N5;H3BNP9;H3BNX3;A0A1B0GXB4;H3BV36;H3BMS6	SQRDL	Sulfide:quinone oxidoreductase, mitochondrial		1.1013	14458000	16892000	45662000	82692000	22747000	23838000	43942000	40574000
Q7Z7H5-3;Q7Z7H5;F8W7F7;Q7Z7H5-2	TMED4	Transmembrane emp24 domain-containing protein 4		1.1017	0	0	13276000	14624000	17202000	12292000	12705000	13377000
G3V1Q4;E7ES33;E7EPK1;Q16181-2;Q16181	2020-09-07	Septin-7		1.1022	0	0	6660000	5402700	8948700	5145700	0	0
Q0VD83-3;Q0VD83;Q0VD83-4;Q0VD83-2	APOBR	Apolipoprotein B receptor		1.1031	0	0	54846000	69810000	34924000	31311000	23550000	29724000
H7C267;B3KXD6;B5MCF9;O00541-2;O00541	PES1	Pescadillo homolog		1.1052	13988000	13138000	20433000	23038000	0	0	31776000	36306000
H0YI98;F8W1I6;Q13561;Q13561-3;Q13561-2;F8VW18;F8VX93	DCTN2	Dynactin subunit 2		1.1053	7885700	9948100	24525000	19065000	0	0	26727000	36536000
F5H1L6;F5H037;E9PMD7;P62136;P62136-2;F8WE71;C9J9S3;C9JP48;A0A087WYY5;E7ETD8;F8VR82;F8VYE8;F8W0W8;P36873;P62140;P36873-2	PPP1CA;PPP1CB;PPP1CC	Serine/threonine-protein phosphatase;Serine/threonine-protein phosphatase PP1-alpha catalytic subunit;Serine/threonine-protein phosphatase PP1-gamma catalytic subunit;Serine/threonine-protein phosphatase PP1-beta catalytic subunit		1.1055	0	0	34313000	32593000	0	0	0	0
Q13200;C9JPC0;Q13200-2;Q13200-3;F8WBS8;H7C2Q3	PSMD2	26S proteasome non-ATPase regulatory subunit 2		1.1065	65468000	84116000	54012000	48728000	182130000	212510000	44011000	56999000
F8W7T0;Q9UGI8-2;Q9UGI8	TES	Testin		1.1068	0	0	5864000	9597900	28014000	31783000	12396000	11072000
K7EQ48;A0A0A0MTS2;P06744;P06744-2;A0A0J9YXP8;A0A0J9YX90;A0A0J9YYH3;K7EP41;K7EPY4;K7ELR7;CON__Q3ZBD7;K7EIL4;K7ERK8;K7ERC6;K7ENA0	GPI	Glucose-6-phosphate isomerase		1.1074	94366000	114130000	316670000	215160000	240640000	164620000	165750000	194340000
Q9Y5Z4;Q9Y5Z4-2;Q5THN1	HEBP2	Heme-binding protein 2		1.1077	12163000	9892500	22881000	38986000	40892000	44602000	39204000	40285000
P49588;P49588-2;H3BPK7	AARS	Alanine--tRNA ligase, cytoplasmic		1.1079	367920000	447150000	674480000	441550000	624040000	635610000	399520000	413770000
B4DXW1;P61158;F8WDR7;Q9P1U1-2;Q9P1U1;A0A0A0MTI9;H7C4J1;C9IZN3;Q9C0K3;Q9P1U1-3	ACTR3	Actin-related protein 3		1.1086	181400000	212210000	564110000	564380000	427130000	467250000	355710000	453840000
P04899;P04899-4;P04899-6;P04899-3;P04899-5;P04899-2;A0A1W2PRE1;A2A2R6;A0A1W2PQK2;A0A087WTB6;Q5JWD1;H0Y7E8;A0A1W2PRJ7;A0A087WZE5;A0A1W2PS82;Q5JWE9;H0Y7F4;P11488;P63096;P19087;P09471-2;P09471;P08754;A8MTJ3;P63092-3;P63092-2;P38405;P63092;P63092-4;P38405-2;Q5JWF2-2;Q5JWF2	GNAI2	Guanine nucleotide-binding protein G(i) subunit alpha-2		1.1088	0	0	20137000	21645000	0	0	17436000	22080000
Q12904;Q12904-2;D6R937	AIMP1	Aminoacyl tRNA synthase complex-interacting multifunctional protein 1;Endothelial monocyte-activating polypeptide 2		1.1102	34038000	34382000	16275000	11934000	12144000	9227500	24479000	17213000
Q9Y512	SAMM50	Sorting and assembly machinery component 50 homolog		1.112	0	0	20157000	6822600	0	0	14834000	29706000
P09661;H0YLR3;H0YMA0;H0YKK0	SNRPA1	U2 small nuclear ribonucleoprotein A		1.1136	0	0	15410000	9886800	59000000	75387000	13045000	11355000
Q32P28;Q32P28-4;Q32P28-3;E2QRI1;Q32P28-2	LEPRE1	Prolyl 3-hydroxylase 1		1.1141	4442400	11054000	27529000	23299000	49712000	54310000	7037100	12525000
O19617;A0A140T921;A2AEA2;A0A140T9H5;A0A140T9U8;P10321;A0A1W2PRU9	HLA-C	HLA class I histocompatibility antigen, Cw-7 alpha chain		1.1143	0	0	38102000	34946000	115440000	122350000	96995000	88046000
P04040	CAT	Catalase		1.1152	492270000	637020000	976460000	871790000	1138300000	1101000000	844860000	999990000
K7ERR2;K7EIM1;K7EQR0;K7ERY9;K7EKU5;A0A0C4DGQ7;C9JRL6;K7EIK7;O95834;O95834-2;O95834-3	EML2	Echinoderm microtubule-associated protein-like 2		1.1156	0	0	7009200	8463500	0	0	5623700	7580700
A0A0B4J1W3;Q9BXJ9;Q9BXJ9-4	NAA15	N-alpha-acetyltransferase 15, NatA auxiliary subunit		1.1161	0	0	209940	346810	541090	532090	6917200	7972900
P39687;H0YN26;O95626;O43423;H7BZ09	ANP32A	Acidic leucine-rich nuclear phosphoprotein 32 family member A		1.1166	219120000	236300000	564530000	402370000	887720000	842440000	486100000	608460000
P07900;P07900-2;G3V2J8;Q14568;Q58FG0;Q58FG1	HSP90AA1	Heat shock protein HSP 90-alpha		1.119	1210900000	1459800000	2501300000	1959600000	2001600000	1733800000	1950800000	2343300000
O15511;O15511-2;B1ALC0	ARPC5	Actin-related protein 2/3 complex subunit 5		1.121	45939000	129900000	47475000	36248000	125070000	277010000	618330	1201700
J3QT28;O43684-2;O43684;J3QSX4	BUB3	Mitotic checkpoint protein BUB3		1.1215	15462000	13231000	29850000	32728000	66608000	80014000	36222000	34128000
P49321;P49321-4;P49321-3;E9PPR5;H0YF33;H0YDS9;E9PQG5;E9PAU3;E9PKR5;E9PNB5;E9PJQ2	NASP	Nuclear autoantigenic sperm protein		1.1217	251340000	303570000	452280000	368430000	886080000	812850000	354290000	406720000
P41218	MNDA	Myeloid cell nuclear differentiation antigen		1.1219	0	0	12505000	36017000	44247000	51494000	20126000	21287000
P31689;P31689-2	DNAJA1	DnaJ homolog subfamily A member 1		1.1223	17578000	20291000	4544000	7311600	91771000	86899000	72005000	63822000
Q9BRP8-2;Q9BRP8	WIBG	Partner of Y14 and mago		1.1225	0	0	0	0	31102000	23319000	16667000	22881000
O15371-2;O15371-3;O15371;B0QYA5;B0QYA8;B0QYA6	EIF3D	Eukaryotic translation initiation factor 3 subunit D		1.1235	37784000	64747000	74810000	55739000	80123000	109560000	55524000	58688000
Q9UBT2;Q9UBT2-2;K7EPL2;K7ESK7;U3KQ55;K7ES38	UBA2	SUMO-activating enzyme subunit 2		1.1239	26691000	37001000	42862000	49419000	120310000	117260000	36211000	35443000
J3KQ32;Q9NTK5;Q9NTK5-3;Q9NTK5-2;C9JCJ9;C9JTK6	OLA1	Obg-like ATPase 1		1.1246	32707000	40544000	155910000	154190000	193140000	160470000	88955000	102170000
Q9UKX7-2;Q9UKX7;B0QY21	NUP50	Nuclear pore complex protein Nup50		1.1246	1921100	1527000	22108000	16424000	18569000	19591000	19157000	28473000
P05198;H0YJS4;G3V4T5	EIF2S1	Eukaryotic translation initiation factor 2 subunit 1		1.1247	0	0	23289000	18727000	22944000	30527000	11394000	10828000
Q13242;H0YIB4;S4R3G0	SRSF9	Serine/arginine-rich splicing factor 9		1.1247	14848000	21030000	34973000	30723000	53312000	64475000	47285000	54611000
F8VV04;Q15020-4;Q15020;F8W667;Q15020-3;Q15020-2	SART3	Squamous cell carcinoma antigen recognized by T-cells 3		1.1261	12548000	17903000	0	0	15327000	21220000	13351000	15285000
C9JQD4;O43447;O43447-2;A6NM32;H0YEL5	PPIH	Peptidyl-prolyl cis-trans isomerase;Peptidyl-prolyl cis-trans isomerase H		1.1275	18831000	25700000	17317000	18035000	15093000	5847300	20950000	25304000
P53007;B4DP62	SLC25A1	Tricarboxylate transport protein, mitochondrial		1.1276	25562000	41751000	73612000	53299000	80359000	81298000	56389000	55709000
B4DSN5;P18031	PTPN1	Tyrosine-protein phosphatase non-receptor type;Tyrosine-protein phosphatase non-receptor type 1		1.128	0	0	365390	429330	1044500	937800	12946000	14677000
P13804-2;P13804;H0YK49;H0YL12;H0YLU7;H0YNX6;H0YKF0;H0YL83	ETFA	Electron transfer flavoprotein subunit alpha, mitochondrial		1.1291	136400000	128590000	213760000	194950000	181070000	196550000	96222000	137250000
Q9NTI5-2;Q9NTI5;A9IYQ1;Q9NTI5-4;Q9NTI5-3	PDS5B	Sister chromatid cohesion protein PDS5 homolog B		1.1296	7811600	9439400	0	0	21641000	17113000	0	0
P46940;H0YLE8;A0A0J9YXZ5;A0A087WWP1;H0YKA5	IQGAP1	Ras GTPase-activating-like protein IQGAP1		1.1303	181710000	228800000	301410000	381340000	399330000	477440000	266270000	293120000
Q7KZF4;H7C597	SND1	Staphylococcal nuclease domain-containing protein 1		1.1308	73516000	106490000	156080000	118510000	303970000	249100000	212430000	211970000
P09429;Q5T7C4;B2RPK0;P23497	HMGB1;HMGB1P1	High mobility group protein B1;Putative high mobility group protein B1-like 1		1.1319	310510000	551080000	644140000	789480000	506310000	490560000	641770000	910330000
Q6S8J3;P0CG38;P0CG39;A0A087X067;Q6S8J3-3;Q6S8J3-2	POTEE;POTEI	POTE ankyrin domain family member E;POTE ankyrin domain family member I		1.1322	15979000	18861000	53958000	41813000	9411300	11086000	53221000	60179000
P30086	PEBP1	Phosphatidylethanolamine-binding protein 1;Hippocampal cholinergic neurostimulating peptide		1.1328	83866000	127500000	167810000	190770000	363980000	323190000	200630000	212550000
O60216;E5RI01;E5RFZ5	RAD21	Double-strand-break repair protein rad21 homolog		1.133	399860	357420	369220	442330	3787900	5722500	12663000	18574000
O43765;K7EMD6	SGTA	Small glutamine-rich tetratricopeptide repeat-containing protein alpha		1.1334	7308700	10479000	15149000	9604700	57333000	50142000	25053000	27079000
H7BZL0;Q9BYG3	NIFK	MKI67 FHA domain-interacting nucleolar phosphoprotein		1.1339	0	0	0	0	11548000	7312900	12353000	11537000
Q9BSJ8;Q9BSJ8-2;F8VZB1	ESYT1	Extended synaptotagmin-1		1.1342	103590000	102040000	289400000	208320000	210350000	217440000	129310000	176360000
P20290-2;P20290;H0Y9Y1;D6RDG3	BTF3	Transcription factor BTF3		1.1343	41369000	48678000	89128000	81850000	103020000	108170000	62523000	98279000
P13796;Q5TBN3;P13796-2;A0A0A0MSQ0;P13797-3;P13797-2;P13797;U3KQI3;Q5TBN5;C9JAM8;Q14651	LCP1	Plastin-2		1.1345	835750000	1007000000	1842900000	1566100000	1164200000	1290200000	1351500000	1377000000
A0A087X0X3;P52272;P52272-2;M0R2T0;M0R019;M0R0N3;M0QYQ7;M0R0Y6;M0R2I7;M0QZM1;M0QY96;M0QYL3	HNRNPM	Heterogeneous nuclear ribonucleoprotein M		1.1346	194330000	213480000	311220000	266640000	271100000	297010000	285740000	357600000
Q9UHL4;R4GN05;R4GMR2;R4GNE8	DPP7	Dipeptidyl peptidase 2		1.1346	39904000	47432000	94667000	83639000	127260000	151210000	112640000	162370000
P17858;P17858-2;V9GY25;P08237;P08237-3	PFKL	ATP-dependent 6-phosphofructokinase, liver type		1.1371	17132000	21276000	51377000	51962000	107660000	87701000	43296000	42633000
E7ETK0;A0A087WUS0;P62847-2;P62847-3;P62847;P62847-4	RPS24	40S ribosomal protein S24		1.14	5268600	12078000	63847000	47060000	37730000	28151000	46738000	47991000
P30048-2;P30048	PRDX3	Thioredoxin-dependent peroxide reductase, mitochondrial		1.1403	75867000	104700000	228910000	173200000	277070000	246490000	114530000	127650000
A0A1W2PQT3;A0A1W2PPH1;A0A1W2PQH3;A0A1W2PQY8;P23368;A0A1W2PQ37;A0A1W2PQF8;A0A1W2PR68;P23368-2	ME2	NAD-dependent malic enzyme, mitochondrial		1.1451	0	0	18739000	7693100	30049000	30802000	0	0
P29401;P29401-2;A0A0B4J1R6;E9PFF2;F8W888	TKT	Transketolase		1.1455	794990000	908870000	990590000	1025200000	839220000	868110000	642130000	897000000
D6R9I9;P61221;H0Y990;D6RGF4	ABCE1	ATP-binding cassette sub-family E member 1		1.1457	0	0	75785000	58699000	54427000	56146000	11284000	12382000
P37837;F2Z393;E9PM01;E9PKI8	TALDO1	Transaldolase		1.1462	311200000	447060000	322210000	269780000	227570000	421720000	314250000	333290000
A0A0C4DGB5;P20810-9;P20810-5;P20810-10;P20810-7;P20810-6;E9PDE4;E7ES10;E9PCH5;E7EVY3;B7Z574;P20810-4;P20810-8;P20810-2;P20810;H0Y7F0;H0Y9H6;P20810-3;E7EQ12;A0A0A0MR45;E7EQA0;H0YD33;F8W7E0;D6RGF7;D6RBR1;E7EN75;A0A0C4DGD1;H0Y944;H0YA91;E9PSG1;E7EQK6	CAST	Calpastatin		1.1464	44373000	61844000	66070000	72221000	74253000	39315000	434610	398470
H3BUV5;H3BUI4;Q9UEE9-2;Q9UEE9	CFDP1	Craniofacial development protein 1		1.1464	0	0	0	0	6745200	6645800	3056600	3979700
P19525-2;P19525;F8WBH4;C9JZT2	EIF2AK2	Interferon-induced, double-stranded RNA-activated protein kinase		1.1464	0	0	0	0	51192000	49710000	0	0
P55854-2;A8MUA9;A8MU27;P55854	SUMO3	Small ubiquitin-related modifier 3		1.1468	87269000	113690000	183210000	189410000	141990000	132980000	159550000	175050000
Q5T5C7;P49591	SARS	Serine--tRNA ligase, cytoplasmic		1.147	7593300	20045000	51893000	52319000	108560000	125820000	6904900	14847000
O00139-2;O00139-1;O00139-5;O00139;O00139-4	KIF2A	Kinesin-like protein KIF2A		1.1472	325170	606810	551490	439120	12854000	13821000	7966400	8298800
A0A0C4DG89;Q7L014;H0Y9U3	DDX46	Probable ATP-dependent RNA helicase DDX46		1.148	11780000	14319000	35229000	20149000	28866000	20126000	18710000	30259000
Q8NBJ5;M0QYH0	COLGALT1	Procollagen galactosyltransferase 1		1.1482	16357000	20994000	90841000	76314000	173590000	179480000	133040000	119810000
Q7Z6Z7-2;Q7Z6Z7-3;Q7Z6Z7	HUWE1	E3 ubiquitin-protein ligase HUWE1		1.1483	15651000	23131000	10528000	6676200	0	0	10039000	11223000
H7C1L0;P13861-2;P13861	PRKAR2A	cAMP-dependent protein kinase type II-alpha regulatory subunit		1.1489	0	0	0	0	19104000	17754000	8807300	13791000
P50502;Q3KNR6;Q8NFI4;F6VDH7;H7C3I1;F8WAQ7	ST13;ST13P5	Hsc70-interacting protein;Putative protein FAM10A5		1.1496	115430000	173600000	182820000	168090000	317120000	274560000	215420000	231010000
Q8N163-2;Q8N163;G3V119;H0YB24;E5RHJ4;H0YC69;E5RGU7;E5RFJ3;H0YC58;A0A087X2B6	CCAR2	Cell cycle and apoptosis regulator protein 2		1.1498	30867000	47019000	68182000	54674000	194500000	159630000	79912000	98247000
P31146;H3BRY3;H3BTU6;H3BRJ0;H3BNA2;H3BU76;H3BSL1	CORO1A	Coronin-1A;Coronin		1.15	823170000	1020400000	1211500000	1010000000	1731100000	1778400000	991420000	1340800000
F5GZS6;J3KPF3;P08195-2;P08195-3;P08195;P08195-4;F5GZI0;F5H0E2;H0YFX4;F5H867;H0YFS2	SLC3A2	4F2 cell-surface antigen heavy chain		1.1515	122850000	131420000	192430000	181340000	151000000	180880000	95814000	136380000
A0A087WW69;F8W8L6;A0A087WTA5;E7ERK9;Q9UI10-3;Q9UI10;Q9UI10-2	EIF2B4	Translation initiation factor eIF-2B subunit delta		1.1517	1557000	5841200	0	0	14160000	15263000	8078100	9380000
B5MDF5;P62826;J3KQE5;H0YFC6;F5H018;B4DV51;A0A087X0W0	RAN	GTP-binding nuclear protein Ran		1.1522	196500000	308480000	890480000	450330000	650580000	675210000	489020000	330910000
P11413;P11413-3;P11413-2;E7EUI8;E9PD92;E7EM57	G6PD	Glucose-6-phosphate 1-dehydrogenase		1.1524	14051000	16450000	66575000	59225000	29504000	37651000	31310000	36404000
P51659;E7EWE5;P51659-3;P51659-2;E7EPL9;E7ER27;G5E9S2;E7ET17	HSD17B4	Peroxisomal multifunctional enzyme type 2;(3R)-hydroxyacyl-CoA dehydrogenase;Enoyl-CoA hydratase 2		1.1528	38352000	31213000	53549000	46282000	107620000	105310000	80582000	104480000
P13674-3;P13674-2;P13674	P4HA1	Prolyl 4-hydroxylase subunit alpha-1		1.1541	276200	3859400	230720	228390	563960	578740	9482300	7648000
P12270;P12270-2;Q5SWX9	TPR	Nucleoprotein TPR		1.1542	26876000	25691000	39665000	31140000	57458000	58826000	0	0
Q07021;I3L3Q7;I3L3B0	C1QBP	Complement component 1 Q subcomponent-binding protein, mitochondrial		1.1558	47667000	52781000	76650000	67607000	0	0	62372000	136210000
P05141;Q9H0C2	SLC25A5;SLC25A31	ADP/ATP translocase 2;ADP/ATP translocase 2, N-terminally processed;ADP/ATP translocase 4;ADP/ATP translocase 4, N-terminally processed		1.1561	19125000	25058000	26914000	27275000	24009000	28490000	21499000	23875000
X6R433;A0A0A0MT22;P08575-2;P08575;M3ZCP1;A0A075B788;E9PKH0;A0A140TA77;A0A140TA68;A0A0G2JNW2;A0A140TA57;M9MMK9	PTPRC	Protein-tyrosine-phosphatase;Receptor-type tyrosine-protein phosphatase C		1.1571	151880000	218510000	160330000	117230000	194180000	227070000	129660000	135860000
B4DFG0;P35659-2;P35659;H0Y993;D6RDA2;H0Y8X0	DEK	Protein DEK		1.1579	0	0	32128000	23121000	23860000	17850000	31515000	45064000
A6NHL2-2;A6NHL2	TUBAL3	Tubulin alpha chain-like 3		1.1595	31947000	23724000	116340000	83836000	97412000	65286000	70253000	79112000
F8W031;F8VXJ7;Q9Y2B0;F8W1K5;F8VP03;H0YIH9;F8W0J2;H0YI18;F8W1U5;F8VWQ5;F8VU34;F8VR34;Q9Y2B0-2	CNPY2	Protein canopy homolog 2		1.1597	26097000	46539000	55212000	56790000	108770000	111090000	52728000	74676000
M0R0C1;O60234;M0QYG8;M0R1D2;M0QYJ8;M0QX47;M0QXC2;G3V4P8;P60983	GMFG	Glia maturation factor gamma		1.1606	39727000	62318000	60531000	31249000	45646000	66518000	34025000	24507000
E9PL09;P23396;P23396-2;E9PPU1;E9PQ96;E9PJH4;F2Z2S8;E9PK82;H0YCJ7;H0YEU2;H0YF32;E9PSF4;E9PQX2	RPS3	40S ribosomal protein S3		1.1607	99492000	153590000	126200000	135810000	190020000	318460000	118520000	82789000
Q9Y2X3;H7BZ72	NOP58	Nucleolar protein 58		1.1608	14252000	25190000	78689000	83884000	91271000	80915000	60994000	75370000
P36957-2;P36957;Q86SW4	DLST	Dihydrolipoyllysine-residue succinyltransferase component of 2-oxoglutarate dehydrogenase complex, mitochondrial		1.1617	0	0	0	0	95005000	87971000	49159000	80973000
H3BQZ9;P07741-2;P07741;H3BSW3;H3BQF1;H3BQB1	APRT	Adenine phosphoribosyltransferase		1.1627	29966000	40480000	92260000	83309000	0	0	66219000	57889000
P31948;P31948-2;P31948-3;F5H783;F5GXD8;H0YGI8	STIP1	Stress-induced-phosphoprotein 1		1.1632	63023000	120420000	359140000	381730000	520760000	472910000	427990000	438090000
P29966	MARCKS	Myristoylated alanine-rich C-kinase substrate		1.1634	192570000	221340000	211190000	219330000	250860000	302230000	174690000	255770000
E9PLG2;E9PMD8;E9PKD5;R4GNH3;P17980;E9PM69;E9PN50	PSMC3	26S protease regulatory subunit 6A		1.1647	5896000	10969000	50725000	34113000	0	0	21802000	23846000
P45973;F8VNY3	CBX5	Chromobox protein homolog 5		1.166	44154000	70609000	100990000	116120000	134290000	127870000	22288000	24589000
Q14980-4;Q14980-3;Q14980-2;Q14980;A0A087WY61;H0YFY6;F5H4J1;F5H6Y5;K4DIE0	NUMA1	Nuclear mitotic apparatus protein 1		1.1663	6651200	7359600	39865000	44128000	15545000	15292000	22091000	24883000
Q14677-2;Q14677;Q14677-3;H0YD52	CLINT1	Clathrin interactor 1		1.1709	23103000	25157000	14059000	18160000	18490000	18823000	31399000	38159000
Q9Y5B9	SUPT16H	FACT complex subunit SPT16		1.1718	101440000	116370000	81454000	64810000	111740000	99881000	35793000	33766000
P34897-3;P34897-2;P34897;H0YIZ0;G3V2Y4;G3V540;G3V5L0;G3V4W5;G3V2W0;G3V2D2;G3V241;G3V3Y8;G3V4T0;G3V4X0;G3V2E4;P34896-4;P34896-3;P34896-2;P34896	SHMT2	Serine hydroxymethyltransferase, mitochondrial;Serine hydroxymethyltransferase		1.1729	114090000	166430000	87744000	74089000	266910000	265880000	110560000	141970000
P62829;J3KTJ3;C9JD32;B9ZVP7;J3KT29	RPL23	60S ribosomal protein L23		1.173	52610000	47281000	244450000	185390000	39878000	24390000	105000000	145440000
Q12874	SF3A3	Splicing factor 3A subunit 3		1.1743	11002000	10303000	8262000	13329000	18181000	20171000	0	6279200
P62318-2;P62318	SNRPD3	Small nuclear ribonucleoprotein Sm D3		1.175	11298000	8695300	24837000	26297000	0	0	19103000	30888000
M0QYT0;M0QXS7;M0R1A2;M0QZW4				1.1759	23097000	33254000	85408000	84547000	0	0	33064000	40253000
O00299	CLIC1	Chloride intracellular channel protein 1		1.1759	182870000	290730000	576930000	521320000	384030000	487900000	413270000	436200000
A0A1W2PRL9;A0A1W2PPZ5;P23193-2;P23193;E5RIS7;E5RJ93	TCEA1	Transcription elongation factor A protein 1		1.1788	31720000	46466000	58763000	42967000	103660000	101220000	84817000	102610000
M0QYS1;P40429;Q8J015;Q6NVV1	RPL13A;RPL13a;RPL13AP3	60S ribosomal protein L13a;Putative 60S ribosomal protein L13a protein RPL13AP3		1.1795	35993000	21524000	8647900	4545400	19162000	25606000	0	0
P25490;H0YJU4;H0YJV7	YY1	Transcriptional repressor protein YY1		1.1803	0	0	18008000	29494000	8575000	15146000	6321300	10001000
Q5QPL9;Q9UKM9-2;Q9UKM9;Q5QPM0;Q5QPM1;Q5QPM2	RALY	RNA-binding protein Raly		1.1821	13906000	16847000	35424000	42629000	103970000	90343000	53204000	56691000
Q96G03;E7ENQ8;Q96G03-2;E9PD70	PGM2	Phosphoglucomutase-2		1.1828	61392000	85400000	92967000	89338000	254790000	232020000	143450000	183110000
P56385	ATP5I	ATP synthase subunit e, mitochondrial		1.1829	0	0	13977000	15287000	0	0	28158000	23829000
B8ZZQ6;P06454-2;P06454;B8ZZA1;B8ZZW7;H7C2N1	PTMA	Prothymosin alpha;Prothymosin alpha, N-terminally processed;Thymosin alpha-1		1.1832	116110000	127920000	211160000	196460000	334870000	406920000	155570000	197940000
Q96T51;H0YA47;Q96T51-3;Q96T51-2;H0YAC8;J3KPP6	RUFY1	RUN and FYVE domain-containing protein 1		1.1838	14171000	18731000	36152000	50630000	28478000	26034000	24657000	36632000
F5H157;Q15286	RAB35	Ras-related protein Rab-35		1.1851	4929800	7410100	0	0	9428800	15459000	0	0
P35579;P35579-2;P35580;P35580-5;P35580-2;P35580-3;P35580-4;Q5BKV1;B1AH99;A0A0C4DFM8;A1L2Z2;E7ERA5;REV__S4R3H4;REV__E7EQT4;REV__Q9UKV3-5;REV__Q9UKV3	MYH9	Myosin-9		1.1855	2070700000	3005100000	5172800000	4747000000	6915300000	6904400000	4064800000	4703500000
K7EQ02;K7EQ55;K7EK33;Q96EP5-2;Q96EP5	DAZAP1	DAZ-associated protein 1		1.1881	0	0	74103000	43962000	30470000	30256000	0	0
Q9UQE7	SMC3	Structural maintenance of chromosomes protein 3		1.1885	0	0	12960000	10181000	50521000	52711000	4378000	9164900
Q8WU79;A0A087WV97;Q8WU79-3;Q8WU79-2;X6RCC3	SMAP2	Stromal membrane-associated protein 2		1.1891	77315000	130770000	171200000	195380000	195720000	184790000	216110000	227550000
Q9HB71-3;Q9HB71	CACYBP	Calcyclin-binding protein		1.1897	71060000	137000000	60528000	113510000	223240000	228020000	165770000	185980000
P49915-2;P49915	GMPS	GMP synthase [glutamine-hydrolyzing]		1.1917	41975000	49018000	140410000	118640000	88656000	102200000	88885000	53344000
M0R1B8;M0R2U7;Q9NSC5-5;Q9NSC5-2;Q9NSC5	HOMER3	Homer protein homolog 3		1.1919	0	0	4700600	5578900	0	0	7148200	7785900
F8VVL1;O43583	DENR	Density-regulated protein		1.1926	0	0	5235800	12035000	22525000	12592000	0	0
P46777;Q5T7N0	RPL5	60S ribosomal protein L5		1.1929	137430000	234510000	429600000	475590000	184730000	171100000	462130000	439120000
D6RAT0;P61247;D6R9B6;H0Y9Y4;D6RG13;D6RB09;E9PFI5;D6RAS7;H0Y8L7;D6RED7;D6RGE0;D6RI02	RPS3A	40S ribosomal protein S3a		1.1957	416090000	607760000	446550000	403370000	435380000	390580000	462650000	510210000
E9PCN5;Q9H9A5-4;Q9H9A5-3;Q9H9A5-2;Q9H9A5;Q9H9A5-6;Q9H9A5-5	CNOT10	CCR4-NOT transcription complex subunit 10		1.1962	861720	1057200	790940	760520	296120	381050	3272400	5903400
Q5JNW7;A0A140T998;X5D2R7;P28062-2;P28062	PSMB8;PSM8	Proteasome subunit beta type;Proteasome subunit beta type-8		1.1966	32879000	31242000	89257000	88935000	26768000	34313000	99223000	115450000
O14617-2;O14617-5;O14617-3;O14617-4;O14617	AP3D1	AP-3 complex subunit delta-1		1.2019	10166000	12119000	31559000	37983000	67042000	77006000	51956000	55024000
O43707;O43707-2;F5GXS2;O43707-3;H7C144;K7EJH8;K7EP19	ACTN4	Alpha-actinin-4		1.2046	664020000	1003100000	1087900000	1091500000	1433500000	1403200000	1097500000	1114600000
O14776-2;O14776;G3V220	TCERG1	Transcription elongation regulator 1		1.2063	0	0	0	0	22325000	31332000	16130000	11730000
A0A0U1RR32;A0A0U1RRH7;Q99878;Q96KK5;Q93077;Q7L7L0;Q6FI13;P20671;P0C0S8;P04908;Q9BTM1;Q16777;H0YFX9;Q96QV6;P16104;Q9BTM1-2;REV__H0Y672;REV__E7EQ67;REV__H7BY63;REV__Q8NB25-4;REV__Q8NB25-2;REV__A0A087X2A7;REV__Q8NB25-3;REV__Q8NB25;Q71UI9-5	HIST1H2AJ;HIST1H2AH;HIST1H2AC;HIST3H2A;HIST2H2AA3;HIST1H2AD;HIST1H2AG;HIST1H2AB;H2AFJ;HIST2H2AC;HIST1H2AA;H2AFX	Histone H2A type 1-J;Histone H2A type 1-H;Histone H2A type 1-C;Histone H2A type 3;Histone H2A type 2-A;Histone H2A type 1-D;Histone H2A type 1;Histone H2A type 1-B/E;Histone H2A.J;Histone H2A type 2-C;Histone H2A;Histone H2A type 1-A;Histone H2AX		1.2064	669790000	658670000	601250000	559150000	823420000	673280000	517180000	408970000
O00154-6;O00154-4;O00154-5;O00154-7;O00154;K7EKP8;O00154-2;O00154-3	ACOT7	Cytosolic acyl coenzyme A thioester hydrolase		1.2068	348740	573600	288440	308220	7032700	11500000	0	0
P68366-2;P68366;C9JEV8;C9JQ00;C9JJQ8;C9JDL2	TUBA4A	Tubulin alpha-4A chain		1.2075	0	0	0	0	74104000	58549000	20342000	27391000
G3V529;Q9GZR7;Q9GZR7-2;A0A1W2PRR2;F5GYL3;A0A087WXU8	DDX24	ATP-dependent RNA helicase DDX24		1.209	1480500	5566500	10981000	14833000	36947000	33693000	0	0
F5GX11;P25786;P25786-2	PSMA1	Proteasome subunit alpha type-1		1.2095	68623000	56592000	91903000	95967000	118350000	123800000	104880000	115060000
A0A0G2JKZ1;A2AB90;A0A0G2JH37;A0A0A0MSV9;O15533-2;O15533;O15533-3;Q6P1N7;C9JA35;A0A0A0MT98;O15533-4	TAPBP	Tapasin		1.2096	21021000	21203000	30291000	22593000	97901000	105320000	55479000	68899000
E7EQR4;P15311	EZR	Ezrin		1.2104	60844000	149620000	296770000	338150000	282680000	324490000	257310000	235600000
Q02790;F5H120;F5H1U3	FKBP4	Peptidyl-prolyl cis-trans isomerase FKBP4;Peptidyl-prolyl cis-trans isomerase FKBP4, N-terminally processed		1.2109	18212000	25317000	73605000	87040000	162830000	169520000	103910000	109110000
P49411;H3BNU3	TUFM	Elongation factor Tu, mitochondrial		1.2113	51891000	76172000	219960000	207570000	138110000	161080000	105810000	133770000
Q5VUG0	SFMBT2	Scm-like with four MBT domains protein 2		1.2127	0	0	0	0	5256200	5171000	5177500	3717100
G3V1A6;P57764;E9PIB2;E9PQ48;E9PNZ0;E9PQR9	GSDMD	Gasdermin-D		1.2134	14506000	13427000	35704000	36289000	23777000	23334000	25662000	43639000
E9PB61;Q86V81	ALYREF	THO complex subunit 4		1.214	34936000	48187000	97955000	101440000	50589000	46961000	74756000	86892000
Q6P452;P09525;B4E1S2	ANXA4	Annexin;Annexin A4		1.214	222800000	372430000	400400000	389610000	304370000	390710000	251490000	218700000
C9JQT2;H7C5S0;O96019-2;O96019	ACTL6A	Actin-like protein 6A		1.2148	0	0	9111200	10067000	0	0	10033000	7525000
P00918;E5RID5;E5RK37	CA2	Carbonic anhydrase 2		1.2202	1094700000	1289900000	2117300000	2228200000	2953900000	2905200000	1761500000	2375400000
Q16891-2;Q16891;C9J406;B9A067;Q16891-4;H7C463;Q16891-3;A0A087WYS0;D6RAW4	IMMT	MICOS complex subunit MIC60		1.2205	101920000	155840000	107220000	127420000	309900000	291210000	161040000	205300000
B1AKD8;Q5TZA2-2;Q5TZA2	CROCC	Rootletin		1.2222	9117700	21101000	20473000	29006000	52843000	56477000	83837000	117900000
A0A024R4M0;P46781;B5MCT8;C9JM19;F2Z3C0;A8MXK4	RPS9	40S ribosomal protein S9		1.2239	194590000	281110000	159090000	178750000	407820000	332600000	172650000	182370000
Q00653-4;Q00653;Q00653-3	NFKB2	Nuclear factor NF-kappa-B p100 subunit;Nuclear factor NF-kappa-B p52 subunit		1.226	5311000	7474500	3492300	1043000	9450600	10069000	0	0
P00390-5;P00390-4;P00390-2;P00390-3;P00390	GSR	Glutathione reductase, mitochondrial		1.2262	27126000	16786000	0	0	15897000	18836000	7353500	19373000
O43665-3;O43665-2;O43665	RGS10	Regulator of G-protein signaling 10		1.227	0	0	5435200	11217000	8618600	8302700	6902400	9200900
C9JXK0;Q14739	LBR	Lamin-B receptor		1.2275	0	0	199780	377580	9900900	11438000	20587000	16148000
P42704;B8ZZ38;A0A0C4DG06;C9JCA9;H7C3W8	LRPPRC	Leucine-rich PPR motif-containing protein, mitochondrial		1.2285	55098000	80536000	131180000	114300000	108350000	120700000	41593000	42869000
A0A087X2D0;P84103-2;P84103;REV__Q5VSN0	SRSF3	Serine/arginine-rich splicing factor 3		1.23	0	0	65014000	64266000	34839000	27556000	44952000	58981000
O75937;S4R3J5	DNAJC8	DnaJ homolog subfamily C member 8		1.2307	11276000	26612000	9262900	11022000	44375000	41529000	33183000	29625000
P46783;F6U211;A0A1W2PQS6;S4R435;Q9NQ39	RPS10	40S ribosomal protein S10		1.2313	101790000	112160000	151030000	148840000	177410000	180700000	109370000	149190000
P35241;P35241-5;P35241-4;E9PQ82;E9PNV3;P35241-3;P35241-2	RDX	Radixin		1.2326	5037000	8976000	12546000	10747000	30458000	29580000	0	0
A0A024RA52;P25787;H3BT36;C9JCK5;H7C402	PSMA2	Proteasome subunit alpha type;Proteasome subunit alpha type-2		1.2332	44876000	59329000	93067000	78715000	82579000	66558000	62718000	96253000
P62306	SNRPF	Small nuclear ribonucleoprotein F		1.2347	10650000	14331000	13711000	17605000	10643000	15123000	10541000	10855000
F8W930;Q9Y6M1-5;Q9Y6M1-6;Q9Y6M1-3;Q9Y6M1-4;Q9Y6M1-1;Q9Y6M1	IGF2BP2	Insulin-like growth factor 2 mRNA-binding protein 2		1.2357	4220500	7972300	0	0	15957000	15074000	0	0
G3V3M6;P27695;G3V3C7;G3V5Q1;A0A0C4DGK8;G3V5M0;G3V359;G3V5D9;H7C4A8;G3V3Y6;G3V2D9	APEX1	DNA-(apurinic or apyrimidinic site) lyase;DNA-(apurinic or apyrimidinic site) lyase, mitochondrial		1.2376	80627000	126320000	225360000	318240000	367890000	379660000	243620000	258510000
Q14814-6;Q14814-3;Q14814-5;Q14814-4;Q14814-2;Q14814;H0YM62;D6RG14;D6RB91;A0A1B0GTW4;D6RG21;D6RCM6;Q05BX2;D6RJA7;A0A0D9SET2;D6R942;D6RC63;D8L7E9;D6RJG6;A0A0D9SFD0;A0A0R4J2G5;A0A1B0GV32;A0A0D9SGI5;Q06413-4;Q06413-3;Q06413-6;Q06413-2;Q06413;Q06413-5;Q02078-4;Q02078-6;Q02078-3;Q02078-5;Q02078-2;Q02078	MEF2D;MEF2A;MEF2C	Myocyte-specific enhancer factor 2D;Myocyte-specific enhancer factor 2C;Myocyte-specific enhancer factor 2A		1.2416	0	0	15086000	25536000	31524000	40858000	11485000	15333000
P61964;V9GYQ5;V9GZ59	WDR5	WD repeat-containing protein 5		1.2422	25464000	30262000	18173000	17902000	0	0	0	0
P62081;B5MCP9	RPS7	40S ribosomal protein S7		1.2463	180600000	233330000	397880000	309400000	387870000	540170000	308500000	344770000
Q9UQ80;Q9UQ80-2;F8VR77;H0YIN7;F8W0A3;F8VZ69	PA2G4	Proliferation-associated protein 2G4		1.2463	58138000	142540000	162250000	238490000	239980000	232670000	117300000	117590000
J3KTF8;J3QQX2;P52565;J3KRE2;J3KRY1;P52565-2;J3KS60	ARHGDIA	Rho GDP-dissociation inhibitor 1		1.2466	170540000	218070000	324590000	338190000	318600000	285350000	263060000	382080000
E9PKG6;V9HW75;A0A087WSV8;P80303-2;P80303;Q2L696;E9PLR0;E9PLE9;E9PJP3;E9PM22;H0YD18;H0YEG8	NUCB2;HEL-S-109;Nucb2	Nucleobindin-2;Nesfatin-1		1.2468	58154000	62882000	116670000	186290000	191380000	208840000	135070000	174530000
P32119;A6NIW5;P32119-2	PRDX2	Peroxiredoxin-2		1.2472	41152000	37604000	109170000	59860000	87383000	146950000	53871000	87566000
P62899;B8ZZK4;H7C2W9;C9JU56;B7Z4E3;B7Z4C8;P62899-3;P62899-2	RPL31	60S ribosomal protein L31		1.2474	7831100	11807000	11884000	17630000	107790000	94401000	9991700	15961000
P42224;J3KPM9;P42224-2;H7BZ88;H7BZB5;E7EPD2;D2KFR9	STAT1	Signal transducer and activator of transcription 1-alpha/beta;Signal transducer and activator of transcription		1.2485	27631000	41094000	99946000	108850000	226780000	238180000	95209000	106910000
Q99459	CDC5L	Cell division cycle 5-like protein		1.2487	0	0	19436000	19193000	23968000	24152000	14701000	12326000
P30041	PRDX6	Peroxiredoxin-6		1.2503	64926000	101320000	71780000	58473000	58197000	65180000	31539000	26656000
Q8TAT6;Q8TAT6-2	NPLOC4	Nuclear protein localization protein 4 homolog		1.2525	7105100	10322000	0	0	0	0	20978000	17266000
Q96KR1	ZFR	Zinc finger RNA-binding protein		1.2528	0	0	0	0	27154000	33869000	0	0
P62913-2;P62913;Q5VVC9;Q5VVC8	RPL11	60S ribosomal protein L11		1.2534	11521000	21627000	178410000	138220000	372290000	396150000	139710000	186240000
P61006	RAB8A	Ras-related protein Rab-8A		1.2575	0	0	14500000	5478300	8879200	11845000	11233000	2393000
F5H669;Q8N684-2;Q8N684;Q8N684-3;F5H5B7;F5H1W4;F5H2K8;F5H6P5;F5H6A8;F5GXA3;C9JM38;C9J286;C9J323;J3QT54;F5H6M0;F5H047	CPSF7	Cleavage and polyadenylation specificity factor subunit 7		1.2625	2785600	7450000	15076000	16309000	17692000	21632000	0	0
P18124;A8MUD9	RPL7	60S ribosomal protein L7		1.2633	94856000	153200000	139890000	181800000	283800000	343190000	179190000	166210000
P52566;H0YGX7;F5H3P3;F5H2R5;F5H6Q0	ARHGDIB	Rho GDP-dissociation inhibitor 2		1.2638	343510000	561460000	917390000	1159200000	1254500000	1348400000	752740000	1046800000
Q9H3N1;G3V448	TMX1	Thioredoxin-related transmembrane protein 1		1.2654	12528000	16292000	30366000	31984000	89453000	68857000	13864000	15746000
Q8NCW5-2;Q8NCW5	APOA1BP	NAD(P)H-hydrate epimerase		1.2663	5746100	13750000	0	0	7420400	15940000	11574000	9187600
Q14258	TRIM25	E3 ubiquitin/ISG15 ligase TRIM25		1.2677	45058000	77641000	81062000	67222000	82605000	92491000	68326000	98421000
E7EN95;O75369-7;O75369-6;O75369-3;O75369-2;O75369-9;O75369;O75369-8;O75369-5;O75369-4;A0A0A0MT44	FLNB	Filamin-B		1.2698	6007400	8883300	44285000	42237000	30188000	39649000	22631000	26150000
P37108;H0YLA2	SRP14	Signal recognition particle 14 kDa protein		1.2706	12455000	13935000	24491000	21560000	27199000	22247000	16192000	11767000
K7EM18;P41567;O60739	EIF1;EIF1B	Eukaryotic translation initiation factor 1;Eukaryotic translation initiation factor 1b		1.2728	0	0	16975000	11577000	6314900	16717000	0	0
P39019;M0R2L9;A0A075B6E2;M0QXK4;M0QYF7;M0R140	RPS19	40S ribosomal protein S19		1.2738	97982000	224450000	92137000	82585000	119830000	102030000	59662000	71385000
Q96C19;H0Y4Y4	EFHD2	EF-hand domain-containing protein D2		1.2746	16710000	30977000	60300000	63467000	50481000	57701000	9021700	13915000
Q9H4A4;A6NKB8;C9JMZ3;H7C2T3;A0A087WU27	RNPEP	Aminopeptidase B		1.2747	51892000	61390000	32698000	27033000	94023000	114270000	25448000	48144000
B8ZZZ7;Q9NUQ6-2;Q9NUQ6;Q9NUQ6-4;Q9NUQ6-3	SPATS2L	SPATS2-like protein		1.2748	0	3075300	16070000	14091000	22453000	30207000	6014300	9281300
P04083;Q5T3N1;Q5T3N0	ANXA1	Annexin A1;Annexin		1.2775	58902000	67562000	95995000	61884000	7813800	18597000	70823000	36510000
E7EX53;E7EQV9;P61313;E7ENU7;P61313-2	RPL15	Ribosomal protein L15;60S ribosomal protein L15		1.2777	0	0	7944900	13102000	60691000	64029000	31150000	36660000
Q15459;Q15459-2;H7C1L2	SF3A1	Splicing factor 3A subunit 1		1.2785	21184000	33776000	75387000	74832000	145440000	115160000	41416000	54895000
O60264	SMARCA5	SWI/SNF-related matrix-associated actin-dependent regulator of chromatin subfamily A member 5		1.2786	12872000	20140000	0	0	11510000	11733000	25395000	35675000
Q9NRN7	AASDHPPT	L-aminoadipate-semialdehyde dehydrogenase-phosphopantetheinyl transferase		1.2804	0	0	15446000	16761000	9855500	10652000	9715500	10547000
J3KMX5;P62277;E9PS50	RPS13	40S ribosomal protein S13		1.2826	58713000	85636000	123000000	139880000	37939000	38257000	197020000	236450000
E7EVX8;Q8WWY3-3;Q8WWY3-2;Q8WWY3-4;Q8WWY3;E7EU94;E7ESX0;E7EN72	PRPF31	U4/U6 small nuclear ribonucleoprotein Prp31		1.2842	10962000	13009000	96356000	28925000	10989000	11811000	12608000	20481000
S4R3B5;P60468	SEC61B	Protein transport protein Sec61 subunit beta		1.2861	19815000	30485000	33821000	27613000	31743000	38234000	33991000	24871000
Q10567-4;Q10567-3;Q10567-2;Q10567;C9J1E7	AP1B1	AP-1 complex subunit beta-1		1.2885	0	0	9927600	13186000	30883000	39595000	0	0
P52701-2;P52701-3;P52701;F8W7G9;F8WAX8;A0A087WWJ1;P52701-4	MSH6	DNA mismatch repair protein Msh6		1.2889	5632600	7082300	18798000	18219000	5113400	6373200	16171000	13415000
P25398	RPS12	40S ribosomal protein S12		1.2899	14188000	45289000	27633000	40587000	16372000	185000000	49623000	54473000
A0A0G2JIW1;P0DMV9;P0DMV8;P0DMV8-2;V9GZ37	HSPA1B;HSPA1A	Heat shock 70 kDa protein 1B;Heat shock 70 kDa protein 1A		1.2934	145520000	209480000	412020000	473310000	355240000	442930000	326110000	448590000
P54725-3;P54725;P54725-2;K7ENJ0;K7ELW1;K7EQ16	RAD23A	UV excision repair protein RAD23 homolog A		1.2939	14538000	23463000	19710000	17871000	20510000	30912000	23181000	25773000
P36542-2;P36542	ATP5C1	ATP synthase subunit gamma, mitochondrial		1.2941	0	0	377580	339530	19173000	33622000	472110	516770
O75531	BANF1	Barrier-to-autointegration factor;Barrier-to-autointegration factor, N-terminally processed		1.2946	29244000	59625000	70453000	68534000	0	0	39121000	53930000
A0A087WYR3;O43399-2;O43399-4;O43399;O43399-3;O43399-5;O43399-7;O43399-6;A0A087WZ51	TPD52L2	Tumor protein D54		1.297	20783000	47597000	33815000	72649000	35882000	43797000	25843000	12760000
E9PRY8;P29692;P29692-2;E9PK01;P29692-3;A0A087X1X7;E9PQZ1;P29692-4;H0YE58;E9PMW7;E9PIZ1;H0YE72;E9PPR1;E9PL12;E9PQ49;E9PI39;H0YCK7;E9PN91;E9PL71;E9PQC9;E9PKK3;E9PK72;E9PK06	EEF1D	Elongation factor 1-delta		1.2977	48051000	117870000	199210000	347730000	393040000	454020000	183960000	278170000
P05455;E7ERC4;E9PGX9;E9PFL9	SSB	Lupus La protein		1.2984	110600000	185520000	393200000	412080000	465200000	460980000	272400000	422460000
Q13283;E5RIZ6	G3BP1	Ras GTPase-activating protein-binding protein 1		1.3001	15258000	15775000	91061000	71274000	55910000	66481000	33824000	46443000
A0A1W2PQS1;P35998;P35998-2;C9JLS9	PSMC2	26S protease regulatory subunit 7		1.3017	22457000	27815000	54899000	81972000	83251000	101350000	19078000	33221000
A0A0C4DFU2;P04179-4;P04179;F5H3C5;A0A0C4DG56;F5H4R2;A0A0C4DFU1;F5GYZ5;P04179-3;P04179-2;G8JLJ2;G5E9P6;F5GXZ9	SOD2	Superoxide dismutase;Superoxide dismutase [Mn], mitochondrial		1.3019	144640000	210540000	59085000	56630000	208440000	219070000	82697000	124290000
H3BQZ7;Q1KMD3	HNRNPUL2-BSCL2;HNRNPUL2	Heterogeneous nuclear ribonucleoprotein U-like protein 2		1.3022	32904000	53920000	77048000	83989000	89086000	98692000	57259000	53032000
P48735-2;P48735;H0YL11	IDH2	Isocitrate dehydrogenase [NADP], mitochondrial		1.303	108260000	122140000	255360000	2072500000	430450000	1185300000	286890000	2131000000
H7BZW6;X6RAL5;O00422;U3KPY7	SAP18	Histone deacetylase complex subunit SAP18		1.3034	45384000	30555000	25284000	43738000	193470000	127350000	17330000	30082000
P25789;H0YMZ1;H0YN18;H0YL69;H0YMI6;H0YMA1;P25789-2;H0YLC2;H0YKT8;H0YKS0;H0YLS6;H0YMV3	PSMA4	Proteasome subunit alpha type-4;Proteasome subunit alpha type;Proteasome subunit beta type		1.3045	69510000	96611000	126800000	135310000	131950000	117330000	85423000	118630000
K7EMT0;Q15428	SF3A2	Splicing factor 3A subunit 2		1.3055	0	0	28055000	46490000	18293000	20185000	27487000	23479000
P07384	CAPN1	Calpain-1 catalytic subunit		1.3067	8380300	16630000	14433000	16714000	30740000	32453000	30279000	36820000
P50395;P50395-2;Q5SX86;Q5SX87;V9GYF8;Q5SX90;V9GYJ7;G5E9U5;Q5SX91	GDI2	Rab GDP dissociation inhibitor beta		1.3076	189370000	249450000	420240000	422620000	400220000	496230000	335390000	389750000
P62805	HIST1H4A	Histone H4		1.3102	808600000	1020700000	2809100000	2755000000	1511000000	3169100000	2140400000	2177200000
E9PKY5;E9PEQ6;Q9UNP9-2;Q9UNP9;Q9UNP9-3;E9PIB0;E9PK21	PPIE	Peptidyl-prolyl cis-trans isomerase;Peptidyl-prolyl cis-trans isomerase E		1.3144	10597000	39540000	57130000	84583000	146740000	91166000	45389000	54580000
Q13045-2;Q13045-3;Q13045	FLII	Protein flightless-1 homolog		1.3188	2573200	5849900	0	4310000	11896000	12892000	9029900	7141400
O75874;C9J4N6;C9JJE5;C9JLU6	IDH1	Isocitrate dehydrogenase [NADP] cytoplasmic		1.3208	58721000	82992000	146650000	194810000	225080000	216330000	76792000	103910000
Q9HAV7	GRPEL1	GrpE protein homolog 1, mitochondrial		1.3236	0	0	9744000	13292000	16796000	23544000	9238800	13576000
Q13423;E9PCX7;D6RHU2;D6RAI5;H0Y8P5;D6RCR6	NNT	NAD(P) transhydrogenase, mitochondrial		1.3274	7350500	10731000	0	0	76945000	70716000	50276000	26787000
P50570-3;P50570-2;P50570-5;P50570-4;P50570;K7EMQ3;E5RIK2;E5RHK8;Q9UQ16-5	DNM2	Dynamin-2		1.3294	6662200	10513000	12359000	13905000	32529000	25838000	8978700	13154000
Q13011;M0R248	ECH1	Delta(3,5)-Delta(2,4)-dienoyl-CoA isomerase, mitochondrial		1.3306	0	0	31456000	33506000	13630000	12421000	0	10853000
P18206-2;P18206;P18206-3;A0A096LPE1	VCL	Vinculin		1.3315	19935000	32875000	103470000	97684000	174250000	169990000	72399000	75759000
J3KQ45;F8W8W7;O43493-4;O43493-2;O43493-5;O43493-3;O43493;O43493-6	TGOLN2	Trans-Golgi network integral membrane protein 2		1.3325	811280	6066600	12629000	7485600	9295700	16933000	25283000	33223000
A0A087WUQ6;P07203;P07203-2	GPX1	Glutathione peroxidase;Glutathione peroxidase 1		1.333	27714000	34155000	64098000	53770000	58429000	72809000	27090000	36921000
P52907	CAPZA1	F-actin-capping protein subunit alpha-1		1.3332	210030000	313420000	465310000	534920000	487980000	572810000	323610000	420730000
P46060;H0Y4Q3	RANGAP1	Ran GTPase-activating protein 1		1.3336	25972000	28107000	35174000	36865000	0	0	5711100	12872000
Q9Y266;A0A0A0MSU9;A0A0A0MSS4	NUDC	Nuclear migration protein nudC		1.3369	48991000	155620000	66222000	175930000	234940000	274860000	127420000	163910000
O75477;B0QZ43	ERLIN1	Erlin-1		1.3423	3468700	8105800	0	0	0	0	8792900	10952000
P24534;C9JZW3;F8WF65;F2Z2G2	EEF1B2	Elongation factor 1-beta		1.3454	99809000	155090000	190780000	231480000	429040000	357080000	213780000	243120000
P05091-2;P05091;S4R3S4;F8VP50;H0Y2X5;H0YMG7;O94788-4;O94788-2;O94788-3;P00352;P47895;P30837;O94788	ALDH2	Aldehyde dehydrogenase, mitochondrial		1.3458	73167000	130130000	159100000	158520000	105620000	127900000	81647000	167770000
O94906;O94906-2	PRPF6	Pre-mRNA-processing factor 6		1.3483	2735600	5151800	0	0	19025000	22419000	10291000	16387000
A0A087WX58;K7EPS6;Q7Z4V5-2;Q7Z4V5;Q7Z4V5-4;Q7Z4V5-3	HDGFRP2	Hepatoma-derived growth factor-related protein 2		1.3494	8171700	9364700	28429000	28595000	6025200	12139000	13168000	18342000
P43487-2;P43487;F6WQW2;C9JXG8;C9JJ34;C9JDM3;C9JGV6;C9JIC6;Q5T0Z6;Q9C010;Q9C010-2	RANBP1	Ran-specific GTPase-activating protein		1.352	87787000	172380000	123690000	196900000	350070000	372850000	157240000	185820000
P62854;Q5JNZ5	RPS26;RPS26P11	40S ribosomal protein S26;Putative 40S ribosomal protein S26-like 1		1.3551	34382000	54055000	81532000	90287000	33124000	42597000	67743000	90971000
Q00688	FKBP3	Peptidyl-prolyl cis-trans isomerase FKBP3		1.3586	18558000	28872000	27755000	34835000	40441000	49778000	21588000	32303000
Q04760;Q04760-2	GLO1	Lactoylglutathione lyase		1.3613	146980000	283940000	285060000	321770000	584150000	523780000	265730000	332340000
M0R210;P62249;M0R3H0;M0QX76;M0R1M5;Q6IPX4	RPS16	40S ribosomal protein S16		1.3619	21093000	31023000	39467000	43185000	56897000	85012000	54258000	56418000
B0QY89;Q9Y262-2;Q9Y262;H7C3A0;C9JHP4;C9K0Q7;B0QY90	EIF3L	Eukaryotic translation initiation factor 3 subunit L		1.3621	5765000	13546000	44930000	71960000	0	0	11874000	16930000
P55060-3;P55060;P55060-4;P55060-2	CSE1L	Exportin-2		1.3648	22124000	37355000	57366000	29114000	8316000	12010000	0	0
Q14011;K7ENX8;K7ELV6;K7EJV5;K7ELT6;K7EJV1;K7EMY9;K7EPM4;K7ER40;K7EQR7;D6W5Y5;Q14011-2	CIRBP	Cold-inducible RNA-binding protein		1.3671	0	0	37864000	37974000	39833000	25350000	21220000	37202000
P55735;A8MXL6;P55735-2;P55735-4;P55735-3	SEC13	Protein SEC13 homolog		1.3675	0	0	17068000	28767000	0	0	14468000	16994000
Q5URX0;P07686;H0Y9B6;H0YA83	HEXB	Beta-hexosaminidase subunit beta;Beta-hexosaminidase subunit beta chain B;Beta-hexosaminidase subunit beta chain A		1.3691	6289300	8465400	12094000	17441000	18831000	23477000	12392000	19657000
E5RJR5;P63208;E5RGM3;E7ERH2;F8W8N3;P63208-2;E5RI56	SKP1	S-phase kinase-associated protein 1		1.3718	35482000	53775000	88777000	77856000	110770000	94791000	61207000	50815000
Q71DI3;Q16695;P68431;K7EMV3;B4DEB1;K7EK07;K7ES00;P84243;Q5TEC6;K7EP01;Q6NXT2	HIST2H3A;HIST3H3;HIST1H3A;H3F3B;H3F3A;HIST2H3PS2	Histone H3.2;Histone H3.1t;Histone H3.1;Histone H3;Histone H3.3		1.3741	884360000	1453800000	1226400000	1435100000	1180500000	2373300000	1107400000	1023600000
A8MX94;P09211;A0A087X2E9	GSTP1	Glutathione S-transferase P		1.3753	71149000	95851000	86666000	65124000	79922000	122250000	93451000	94397000
P37802;P37802-2;X6RJP6;C9J5W6;Q9UI15	TAGLN2	Transgelin-2		1.376	126920000	226290000	322660000	285830000	282990000	420090000	354980000	306090000
E7ER77;Q7Z2K6	ERMP1	Endoplasmic reticulum metallopeptidase 1		1.3763	0	0	13883000	14739000	31926000	25657000	25309000	25359000
Q5T8U3;P62424	RPL7A	60S ribosomal protein L7a		1.377	5112900	13354000	0	0	42511000	57703000	20166000	13121000
Q8WVC0-2;Q8WVC0	LEO1	RNA polymerase-associated protein LEO1		1.38	0	0	0	0	10915000	10563000	7776800	6244800
F8WDD7;H7C0A3;F8WCF6;A0A0A6YYG9;P59998;P59998-3;P59998-2	ARPC4;ARPC4-TTLL3	Actin-related protein 2/3 complex subunit 4		1.381	10351000	14919000	27534000	21416000	10333000	27132000	0	0
P67936;P67936-2;K7ENT6;K7EMU5;K7EPB9;K7ERG3;K7EPV9;Q2TAC2-2;Q2TAC2	TPM4	Tropomyosin alpha-4 chain		1.3829	43728000	89485000	126350000	182440000	252560000	313730000	176890000	229230000
Q9H444	CHMP4B	Charged multivesicular body protein 4b		1.3938	6172400	24019000	0	0	61787000	66536000	9717100	9217400
F2Z388;P42766	RPL35	60S ribosomal protein L35		1.3971	0	0	27026000	27775000	33158000	39071000	0	0
P05204	HMGN2	Non-histone chromosomal protein HMG-17		1.3987	7994500	31452000	12004000	13334000	29513000	45289000	24816000	23885000
P68036-2;P68036;P68036-3;A0A1B0GUS4	UBE2L3	Ubiquitin-conjugating enzyme E2 L3		1.4015	22509000	54355000	59102000	84076000	196150000	201340000	63351000	85160000
E9PK47;P06737-2;P06737;P11217-2;P11217;P11216	PYGL	Alpha-1,4 glucan phosphorylase;Glycogen phosphorylase, liver form		1.4016	0	0	21274000	25568000	0	0	12002000	27552000
Q92882	OSTF1	Osteoclast-stimulating factor 1		1.4067	0	0	6289700	7258300	11342000	13459000	0	0
Q02878;F8VR69;F8VZ45;U3KQR5	RPL6	60S ribosomal protein L6		1.4073	89582000	205520000	256640000	369200000	530630000	584120000	246830000	264560000
A0A087X271;B4DDF4;B4DUT8;Q99439;K7ES69;Q99439-2;A0A087X1X5;H3BVI6;A0A087WV51;H3BQH0;Q15417-3;Q15417	CNN2	Calponin;Calponin-2		1.411	49752000	71233000	491250000	763620000	139780000	203610000	108890000	163720000
O14966	RAB29	Ras-related protein Rab-7L1		1.4128	45050000	85597000	30959000	59042000	0	0	36909000	31939000
P07948-2;P07948;H0Y3C5;J3KPD6;F6SF04;P08631-3;P08631-2;P08631-4;P08631;J3QRU1;P06241-3;P06241-2;P12931;P06241;P12931-2;P07947	LYN;HCK	Tyrosine-protein kinase Lyn;Non-specific protein-tyrosine kinase;Tyrosine-protein kinase HCK		1.4143	24205000	33530000	37480000	60774000	74277000	93549000	47176000	71713000
Q14764	MVP	Major vault protein		1.418	4565800	6093600	12018000	13955000	40672000	22757000	11658000	17753000
G3V3A4;Q13573;G3V5R3;G3V4X8	SNW1	SNW domain-containing protein 1		1.4218	0	0	0	0	44609000	26593000	7978800	10813000
P04792;F8WE04;C9J3N8	HSPB1	Heat shock protein beta-1		1.4223	524370000	856110000	1400100000	1859800000	610050000	758970000	1089800000	2049900000
F8VTT8;F8W4S1;B4DJV2;O75390;F8W642;F8VZK9;F8VX07;F8VRP1;F8VX68;F8VPF9;F8VPA1;F8W1S4;H0YH82;A0A0C4DGI3	CS	Citrate synthase;Citrate synthase, mitochondrial		1.4224	11861000	15948000	20485000	15186000	0	0	0	0
E9PES6;E7ES08;E7EQU1;O15347	HMGB3	High mobility group protein B3		1.4267	7005500	21110000	21007000	26990000	56127000	63809000	27762000	47741000
P33991;E5RFR3;E5RFJ8;E5RG31	MCM4	DNA replication licensing factor MCM4		1.4296	27816000	42107000	87427000	115860000	48688000	68265000	83872000	108740000
P26583;D6R9A6	HMGB2	High mobility group protein B2		1.43	109030000	225070000	74388000	96795000	445420000	481490000	155590000	292970000
O75396	SEC22B	Vesicle-trafficking protein SEC22b		1.4302	0	0	0	0	13794000	25248000	10315000	15747000
H7C2D6;A8K878;P55145	MANF	Mesencephalic astrocyte-derived neurotrophic factor		1.4322	8901200	18570000	14714000	23686000	0	0	0	0
Q14566	MCM6	DNA replication licensing factor MCM6		1.4323	73095000	118900000	106020000	132810000	179670000	203180000	88857000	148780000
Q9UHB9-4;Q9UHB9-2;Q9UHB9;Q9UHB9-3;K7EN53;K7EQC2	SRP68	Signal recognition particle subunit SRP68		1.436	12758000	32076000	22233000	28699000	16179000	13890000	31597000	33584000
P63104;E7EX29;B0AZS6;P63104-2;B7Z2E6;H0YB80;E7ESK7;E5RIR4;E9PD24;E7EVZ2;E5RGE1	YWHAZ	14-3-3 protein zeta/delta		1.4366	824250000	1752300000	1451400000	1845700000	663190000	778090000	959800000	1217300000
E7EWC2;F5H7S7;Q13576-3;Q13576-2;Q13576	IQGAP2	Ras GTPase-activating-like protein IQGAP2		1.4387	12197000	24538000	21714000	28864000	48338000	48996000	33702000	38884000
H7BY10;K7EJV9;K7ERT8;A8MUS3;P62750;K7EMA7	RPL23A	60S ribosomal protein L23a		1.4425	10247000	25191000	20336000	32210000	92126000	120920000	12974000	12643000
O43598-2;O43598	DNPH1	2-deoxynucleoside 5-phosphate N-hydrolase 1		1.4454	704540	1176700	953440	1001100	0	0	0	0
B7ZKW8;Q6JBY9;Q6JBY9-2;F6T4W9	RCSD1	CapZ-interacting protein		1.4491	34315000	96497000	18690000	26018000	73314000	102270000	45920000	90899000
F8WBS5;F8WB72;C9K025;P18077	RPL35A	60S ribosomal protein L35a		1.4542	0	0	0	0	19546000	39088000	20804000	20862000
B1AK87;B1AK88;P47756-2;P47756;B1AK85	CAPZB	F-actin-capping protein subunit beta		1.4543	101760000	199700000	240660000	307490000	310510000	347990000	194160000	255850000
Q9BQ61;K7ELS0;K7ERU7;K7EN60	C19orf43	Uncharacterized protein C19orf43		1.4593	0	0	13955000	20014000	51603000	62740000	42541000	51974000
Q9BZQ8	FAM129A	Protein Niban		1.4596	0	0	0	0	23656000	23215000	0	0
A0A087X1D8;A0A087WVN4;P14324-2;P14324;A0A087WTP2	FDPS	Farnesyl pyrophosphate synthase		1.4667	16478000	23009000	40163000	44003000	41865000	43085000	11007000	11568000
P23284	PPIB	Peptidyl-prolyl cis-trans isomerase B		1.4682	66760000	113760000	132470000	145390000	80579000	110680000	111010000	143750000
P12956;B1AHC9;P12956-2;P51449-2;P51449	XRCC6	X-ray repair cross-complementing protein 6		1.4773	259530000	505430000	628990000	814070000	618430000	784020000	513800000	596580000
P33992;B1AHB1;B1AHB2;B1AHA9	MCM5	DNA replication licensing factor MCM5;DNA helicase		1.4774	9118500	13950000	34413000	46587000	92521000	96427000	16618000	27367000
P46778;G3V1B3;M0R181	RPL21	60S ribosomal protein L21		1.4778	40518000	67145000	102820000	147320000	24472000	29349000	123340000	203810000
E5RIM3;Q9Y263;H0YC16;H0YBW4	PLAA	Phospholipase A-2-activating protein		1.4782	8992800	13364000	12958000	16786000	9471200	3311400	15103000	18979000
P09960-4;P09960;P09960-3;P09960-2	LTA4H	Leukotriene A-4 hydrolase		1.4791	8405800	10969000	41739000	25264000	0	0	7573500	14737000
P11388;P11388-2;P11388-3;P11388-4;J3KTB7	TOP2A	DNA topoisomerase 2-alpha		1.4824	69546000	98954000	39380000	41656000	36816000	44304000	40707000	62954000
Q9NQC3-2;Q9NQC3-5;Q9NQC3;F8W914;Q9NQC3-4	RTN4	Reticulon-4;Reticulon		1.4828	13776000	25829000	85965000	99685000	78356000	46097000	42733000	52716000
O75947;O75947-2	ATP5H	ATP synthase subunit d, mitochondrial		1.4842	7732000	14793000	36256000	55884000	10317000	42392000	31384000	22154000
P14868;P14868-2;H7BZ35;H7C278	DARS	Aspartate--tRNA ligase, cytoplasmic		1.4946	10478000	14963000	12942000	17391000	21946000	31821000	0	9606700
P33993;P33993-2;P33993-3;C9J8M6	MCM7	DNA replication licensing factor MCM7		1.495	22919000	38954000	42250000	52291000	104710000	129990000	36397000	60491000
P50897;E9PMG2;E9PIA8;P50897-2;E9PP28;E9PK48;Q5T0S4;E9PSE5	PPT1	Palmitoyl-protein thioesterase 1		1.4959	104850000	187100000	249330000	288710000	152370000	173380000	187640000	217190000
K7ERP4;A0A0A0MTT1;K7EKX7;R4GNE4;K7ENB4;A0A087X2I2;A0A087WT12;K7EJ20;P36969-2;P36969	GPX4	Glutathione peroxidase;Phospholipid hydroperoxide glutathione peroxidase, mitochondrial		1.4979	8978300	16320000	16024000	20279000	10556000	20294000	12178000	18221000
P25205;P25205-2;J3KQ69;Q7Z6P5	MCM3	DNA replication licensing factor MCM3		1.4994	66786000	116350000	120750000	118260000	194210000	208270000	70079000	135330000
P26447	S100A4	Protein S100-A4		1.5002	107760000	201130000	407410000	483670000	305780000	554170000	287670000	281890000
P49736;H0Y8E6;C9J013;C9JZ21;F8WDM3	MCM2	DNA replication licensing factor MCM2		1.5023	19486000	29692000	24634000	32937000	69381000	92699000	60379000	96573000
P84090;G3V279	ERH	Enhancer of rudimentary homolog		1.5047	1109100	2876800	1298600	1291600	4778200	7700000	2516700	1620000
C9JQA1;O60828-6;O60828-3;O60828-2;O60828;O60828-10;O60828-9;O60828-8;O60828-7;O60828-5;O60828-4	PQBP1	Polyglutamine-binding protein 1		1.5112	202870	359330	349070	458070	0	0	0	0
H0Y512;Q9HDC9-2;Q9HDC9	APMAP	Adipocyte plasma membrane-associated protein		1.5117	0	0	4526600	6339700	25444000	32608000	8263800	10585000
P50454;E9PPV6;E9PR70;E9PQ34;E9PJH8;E9PIG2;E9PRS3;E9PKH2;E9PNX1;E9PK86;E9PMI5;E9PLA6;H0YEP8	SERPINH1	Serpin H1		1.5197	21940000	38759000	19937000	31793000	49704000	56085000	22939000	30153000
O95347-2;O95347;Q5T821	SMC2	Structural maintenance of chromosomes protein 2		1.5215	5466300	6461400	702280	842140	0	0	8983200	13251000
Q7Z3K3-5;Q7Z3K3-7;Q7Z3K3-2;Q7Z3K3-3;Q7Z3K3-6;Q7Z3K3;M0R2X2;Q7Z3K3-4	POGZ	Pogo transposable element with ZNF domain		1.5246	33123000	63877000	42645000	74692000	5021500	4947800	25905000	42617000
E9PP50;P23528;G3V1A4;E9PK25;E9PQB7;E9PLJ3;E9PS23;Q9Y281-3;Q9Y281	CFL1	Cofilin-1		1.5286	439120000	809590000	1014300000	966360000	608190000	1159500000	1194400000	1037100000
P54577;A0A0C4DGZ5	YARS	Tyrosine--tRNA ligase, cytoplasmic;Tyrosine--tRNA ligase, cytoplasmic, N-terminally processed;Tyrosine--tRNA ligase		1.5293	76713000	122530000	225210000	204510000	212010000	233060000	201280000	302860000
Q13492-4;Q13492-3;Q13492-2;Q13492-5;Q13492;H0YCY1;H0YEF7;H0YEH1	PICALM	Phosphatidylinositol-binding clathrin assembly protein		1.5353	0	0	0	0	20318000	25376000	10252000	10993000
G8JLD5;O00429-4;O00429-5;O00429-3;O00429-2;O00429;O00429-8;O00429-6;B4DPZ9;F8VUJ9;F8VZ52;F8W1W3;B4DDQ3;F8VR28;F8VYL3;O00429-7	DNM1L	Dynamin-1-like protein		1.5373	5198600	12781000	6365700	6592600	30441000	26781000	6699900	8759700
H0YAE9;D6REQ6;D6RHI9;A0A087WZM2;O00584;A0A087WWI1;O00584-2	RNASET2	Ribonuclease T2		1.5389	7214500	23832000	28523000	79614000	42468000	46375000	62476000	132850000
P61769;H0YLF3;F5H6I0	B2M	Beta-2-microglobulin;Beta-2-microglobulin form pI 5.3		1.542	15947000	40617000	58975000	79761000	112800000	123990000	43067000	51521000
P07305;P07305-2	H1F0	Histone H1.0;Histone H1.0, N-terminally processed		1.5423	59253000	194560000	258520000	441070000	437230000	602470000	290260000	465120000
P26358;P26358-2;K7ENW7;P26358-3	DNMT1	DNA (cytosine-5)-methyltransferase 1		1.5433	0	0	0	0	10484000	14255000	0	0
S4R3Q6;O75436-2;O75436	VPS26A	Vacuolar protein sorting-associated protein 26A		1.5438	3115200	5309500	4972100	2122600	13512000	17184000	0	0
H0YKD8;P46779;P46779-2;P46779-3;H0YLP6;H0YMF4;P46779-4;P46779-5	RPL28	60S ribosomal protein L28		1.5569	75973000	138300000	248780000	355910000	396220000	369680000	156010000	150190000
H0YM70;A0A087X1Z3;Q9UL46;H0YKU2	PSME2	Proteasome activator complex subunit 2		1.5592	20082000	48385000	36229000	36355000	10979000	11511000	33236000	27352000
P22732	SLC2A5	Solute carrier family 2, facilitated glucose transporter member 5		1.5658	0	0	0	0	30663000	38641000	31700000	39444000
Q96C86	DCPS	m7GpppX diphosphatase		1.5667	0	0	11261000	15769000	23328000	21926000	19956000	41016000
H7C0V2;Q92878-3;Q92878;Q92878-2	RAD50	DNA repair protein RAD50		1.5719	3535000	7187400	8050800	4910800	0	0	3657200	6488900
P20073-2;P20073	ANXA7	Annexin A7		1.5727	7372600	13807000	13925000	22512000	28668000	30816000	6529800	7451100
P47914	RPL29	60S ribosomal protein L29		1.5772	28834000	82954000	60132000	102860000	230180000	198540000	72531000	81931000
P18669;P15259;Q8N0Y7	PGAM1;PGAM2;PGAM4	Phosphoglycerate mutase 1;Phosphoglycerate mutase 2;Probable phosphoglycerate mutase 4		1.5776	143520000	309020000	399890000	410800000	185130000	287750000	244010000	223320000
A0A0J9YYL3;A0A0J9YXJ8;A0A0J9YVP6;A0A0J9YXX5;Q9UHX1-4;Q9UHX1-6;Q9UHX1-3;Q9UHX1-5;Q9UHX1-2;Q9UHX1;H0YCP8;A0A0J9YVR6;E9PQ56;A0A0J9YWM1;H0YEM1	PUF60	Poly(U)-binding-splicing factor PUF60		1.5817	0	0	20841000	19629000	14251000	19635000	8467800	14454000
P62753;A2A3R5;A2A3R7	RPS6	40S ribosomal protein S6		1.5823	85442000	201160000	154030000	284650000	94079000	77547000	273840000	254840000
B4DVD8;G3V169;P29466-2;P29466;E9PQW1;A0A1W2PRX7;Q5FBZ0;Q5EG05-2;Q5EG05;P29466-4;P29466-3	CASP1;CARD16	Caspase;Caspase-1;Caspase-1 subunit p20;Caspase-1 subunit p10;Caspase recruitment domain-containing protein 16		1.5875	0	0	0	0	14520000	21134000	6775300	12980000
Q9BT09;A0A0C4DFY8	CNPY3	Protein canopy homolog 3		1.5876	39930000	74702000	13512000	9702400	98530000	101600000	40096000	41359000
E7ETC2;Q08209-5;Q08209-3;Q08209-2;Q08209;Q08209-4;Q5F2F8;P16298-2;P16298-3;P16298;P16298-4;E9PPC8;E9PK68;Q5F2G0	PPP3CA;PPP3CB	Serine/threonine-protein phosphatase;Serine/threonine-protein phosphatase 2B catalytic subunit alpha isoform;Serine/threonine-protein phosphatase 2B catalytic subunit beta isoform		1.5878	4274100	9056900	0	0	0	0	9970100	18890000
A6NJH9;P47813;O14602;X6RAC9	EIF1AY;EIF1AX	Eukaryotic translation initiation factor 1A, X-chromosomal;Eukaryotic translation initiation factor 1A, Y-chromosomal		1.5879	19846000	43362000	1128000	1479100	77507000	97216000	23528000	34550000
Q5JR95;P62241	RPS8	40S ribosomal protein S8		1.5975	34416000	69790000	144550000	201570000	274610000	338620000	132600000	125290000
Q15758;M0QXM4;Q15758-3;Q15758-2;M0QX44	SLC1A5	Neutral amino acid transporter B(0);Amino acid transporter		1.599	33568000	77058000	72128000	97912000	67833000	91927000	66779000	90638000
A0A0A0MTH3;Q13418-3;Q13418-2;Q13418	ILK	Integrin-linked protein kinase		1.6019	7781800	6865200	0	0	0	0	25428000	43024000
C9JRZ6;F8WAR4;Q9NX63;F8WD73	CHCHD3	MICOS complex subunit MIC19		1.6044	25906000	44003000	18173000	29894000	27934000	29623000	46028000	70337000
Q5T0D2;P30085	CMPK1	UMP-CMP kinase		1.6044	0	0	13244000	14200000	19292000	23093000	0	0
Q9UK76;J3KT51;Q9UK76-3;Q9UK76-2;J3KSH8	HN1	Hematological and neurological expressed 1 protein;Hematological and neurological expressed 1 protein, N-terminally processed		1.6053	23288000	31305000	19253000	20208000	46943000	74946000	50128000	40778000
Q13287;C9JW17	NMI	N-myc-interactor		1.6146	0	0	0	0	13926000	17095000	5199500	11025000
E5RIX8;E5RIW3;E5RJD8;E5RHG6;O75347;O75347-2	TBCA	Tubulin-specific chaperone A		1.625	43462000	120050000	37235000	55020000	58476000	127140000	19582000	20050000
A0A1W2PNQ7;A0A087X1R3;A6QL64-3;Q5JPF3-2;Q8N2N9-3;Q8N2N9-2;Q8N2N9;Q5JPF3;A6QL64	ANKRD36B;ANKRD36;ANKRD36C	Ankyrin repeat domain-containing protein 36A;Ankyrin repeat domain-containing protein 36C;Ankyrin repeat domain-containing protein 36B		1.6251	11647000	29393000	18144000	22268000	47523000	66902000	0	0
P62851	RPS25	40S ribosomal protein S25		1.6264	31683000	88978000	36987000	62546000	236240000	220490000	0	0
C9J6N5;C9JQ40;C9JW51;A0A1C7CYX8;Q9H098;Q9H098-2	FAM107B	Protein FAM107B		1.63	2876300	9868200	5864400	13317000	19473000	24157000	19742000	23842000
P23526-2;P23526	AHCY	Adenosylhomocysteinase		1.6346	0	0	15875000	16180000	13125000	29013000	18284000	15033000
P52292;J3QLL0;J3KS65	KPNA2	Importin subunit alpha-1		1.6358	0	0	13147000	19223000	0	0	10478000	26178000
F8W1A4;P54819-3;P54819-5;P54819-2;P54819;G3V213;F8VZG5;F8VY04;F8VPP1;P54819-4;P54819-6	AK2	Adenylate kinase 2, mitochondrial;Adenylate kinase 2, mitochondrial;Adenylate kinase 2, mitochondrial, N-terminally processed		1.6556	35228000	98625000	84922000	108000000	43357000	98299000	83670000	93131000
Q9Y696	CLIC4	Chloride intracellular channel protein 4		1.6594	4666600	6105500	5588900	9256400	11265000	15172000	11774000	12922000
O15145;F8VR50;C9JZD1	ARPC3	Actin-related protein 2/3 complex subunit 3		1.6598	16418000	29245000	50115000	69643000	63896000	123510000	20383000	23511000
Q9P013	CWC15	Spliceosome-associated protein CWC15 homolog		1.6641	0	0	6716400	11907000	0	0	7537700	9516800
P16402;P16403;P10412;Q02539;P22492	HIST1H1D;HIST1H1C;HIST1H1E;HIST1H1A	Histone H1.3;Histone H1.2;Histone H1.4;Histone H1.1		1.6661	185260000	622710000	515950000	914500000	1924800000	1950400000	875600000	1435100000
Q92522	H1FX	Histone H1x		1.6699	0	0	95098000	192870000	147570000	174280000	102810000	158570000
Q9Y3Z3;Q9Y3Z3-4;Q9Y3Z3-3	SAMHD1	Deoxynucleoside triphosphate triphosphohydrolase SAMHD1		1.6725	56484000	183810000	143740000	310470000	359630000	544060000	322540000	426940000
Q06323-3;Q06323;Q06323-2;H0YLU2	PSME1	Proteasome activator complex subunit 1		1.6754	38002000	92423000	42407000	88143000	98574000	106540000	21266000	38227000
A0A0A0MRJ8;Q7Z6I6-3;Q7Z6I6	ARHGAP30	Rho GTPase-activating protein 30		1.6799	0	0	0	0	14741000	26813000	2382400	3652300
P62269;J3JS69	RPS18	40S ribosomal protein S18		1.6819	0	0	26048000	34982000	24123000	32004000	0	0
P49207	RPL34	60S ribosomal protein L34		1.6857	0	0	9310800	34377000	2849100	5495900	42165000	21142000
C9J0D1;Q71UI9-2;Q71UI9;P0C0S5;C9J386;Q71UI9-3;Q71UI9-4	H2AFV;H2AFZ	Histone H2A;Histone H2A.V;Histone H2A.Z		1.6984	21479000	25974000	62311000	70160000	73989000	108070000	44488000	79391000
Q1JUQ3;A0A087WTS4;A0A087WV48;A0A087WZM5;P62942	FKBP12-Exin;FKBP1A	Peptidyl-prolyl cis-trans isomerase;Peptidyl-prolyl cis-trans isomerase FKBP1A		1.7085	20010000	32893000	34460000	53122000	46048000	52878000	31550000	42846000
A0A1W2PRU0;A6NMQ3;Q5T5H1;O43768-8;O43768-2;O43768;O43768-9;O43768-3;O43768-4	ENSA	Alpha-endosulfine		1.717	4234100	14558000	0	0	21478000	18603000	0	0
P62993;P62993-2;J3KT38;J3QRL5	GRB2	Growth factor receptor-bound protein 2		1.7191	17717000	42465000	24336000	62696000	0	0	22835000	37505000
P46013-2;P46013	MKI67	Antigen KI-67		1.7259	22310000	60497000	56172000	74968000	46070000	62164000	31118000	63997000
P07355;P07355-2;H0YN42;H0YMD0;H0YMU9;A6NMY6;H0YKS4;H0YMM1;H0YM50;H0YKZ7;H0YLV6;H0YMT9;H0YKX9;H0YMW4;H0YKL9;H0YNP5;H0YKV8;H0YN28;H0YL33;H0YMD9;H0YNB8;H0YKN4;H0YNA0;H0YN52;H0YLE2	ANXA2;ANXA2P2	Annexin A2;Annexin;Putative annexin A2-like protein		1.7289	162300000	369360000	312700000	459170000	435390000	557650000	291630000	433310000
P50416-2;P50416	CPT1A	Carnitine O-palmitoyltransferase 1, liver isoform		1.7325	4192400	12760000	10678000	10311000	7963500	15249000	0	0
P16401	HIST1H1B	Histone H1.5		1.7363	150940000	498340000	555930000	868970000	1018800000	1061200000	684660000	1150600000
P20591;P20591-2;H9KVC7;H9KVC9;F8W8T1;P20592-2;C9JEL4	MX1	Interferon-induced GTP-binding protein Mx1;Interferon-induced GTP-binding protein Mx1, N-terminally processed		1.741	25089000	42449000	54286000	65872000	66357000	112470000	51135000	68211000
Q13185;S4R2Y4;C9JMM0;B8ZZ43;K7ELA4;B5MD17;J3KS05;P83916	CBX3	Chromobox protein homolog 3		1.7444	55962000	168700000	134400000	174960000	276850000	274500000	117530000	206080000
Q9NTZ6	RBM12	RNA-binding protein 12		1.7562	0	0	0	0	13337000	25927000	0	0
G3V114;E5RJ11;O60496	DOK2	Docking protein 2		1.7577	18045000	35865000	34816000	47901000	0	0	0	0
H0YC42;P55327-2;P55327-4;P55327;P55327-7;P55327-5;P55327-6;P55327-3;E5RFR7;H0YC44;P55327-8	TPD52	Tumor protein D52		1.7611	12510000	24787000	0	0	6273800	7809400	0	0
Q92597;E7ESM1;Q92597-3;Q92597-2;E5RJY1;E5RJ98;E5RI76;E5RH82;E5RIR1;E5RGM5;E5RK17;E5RIV1;E5RIM2	NDRG1	Protein NDRG1		1.7699	0	0	3670100	9262200	13754000	11720000	10434000	18935000
P00966;Q5T6L5;Q5T6L6	ASS1	Argininosuccinate synthase		1.7814	33275000	61082000	55580000	65568000	85582000	130640000	35417000	55645000
P81605;P81605-2	DCD	Dermcidin;Survival-promoting peptide;DCD-1		1.7815	21292000	16253000	28380000	20219000	25727000	49579000	0	0
P06753-2;Q5HYB6;Q5VU61;A0A087WWU8;P06753-3;P06753-5;P06753-6;P06753-4;D6R904;D6RFM2	TPM3;DKFZp686J1372	Tropomyosin alpha-3 chain		1.784	161360000	780190000	574090000	1349600000	1764100000	2056500000	1146100000	1524300000
E9PKT6;A0A087X0D5;P09668	CTSH	Pro-cathepsin H;Cathepsin H mini chain;Cathepsin H;Cathepsin H heavy chain;Cathepsin H light chain		1.788	0	0	0	0	19855000	21381000	11333000	26544000
Q15056-2;Q15056	EIF4H	Eukaryotic translation initiation factor 4H		1.7885	40011000	20227000	116360000	54996000	76965000	86474000	80292000	121950000
H0YBN9;P67775-2;P67775;P62714	PPP2CB;PPP2CA	Serine/threonine-protein phosphatase 2A catalytic subunit alpha isoform;Serine/threonine-protein phosphatase 2A catalytic subunit beta isoform		1.789	7097000	13551000	12371000	16208000	0	0	9927100	12983000
E7EMB8;Q99952-2;Q99952	PTPN18	Tyrosine-protein phosphatase non-receptor type 18		1.7902	0	0	0	0	4811200	11208000	0	0
O14929-2;O14929	HAT1	Histone acetyltransferase type B catalytic subunit		1.8081	7679900	17629000	12990000	40616000	0	0	2934700	5391800
P62258;P62258-2;B4DJF2;I3L3T1;K7EM20;I3L0W5;K7EIT4	YWHAE	14-3-3 protein epsilon		1.8146	199340000	445140000	365010000	502980000	496040000	749010000	458720000	498050000
Q5TFE4-2;Q5TFE4;H0YDA5	NT5DC1	5-nucleotidase domain-containing protein 1		1.8278	0	0	11151000	17228000	24270000	42661000	0	0
Q9NX40;D6R918;D6RBC5;D6RDI5;D6RA54;D6RC55;D6RG39;D6RIT9;D6RDK6;D6RBN5;Q9NX40-3;Q9NX40-2;Q9NX40-4	OCIAD1	OCIA domain-containing protein 1		1.8529	0	0	7472200	12857000	0	0	7393900	19948000
U3KQK0;Q99880;Q99879;Q99877;Q93079;Q5QNW6;P62807;P58876;P57053;O60814;Q5QNW6-2;Q96A08	HIST1H2BN;HIST1H2BL;HIST1H2BM;HIST1H2BH;HIST2H2BF;HIST1H2BC;HIST1H2BD;H2BFS;HIST1H2BK;HIST1H2BA	Histone H2B;Histone H2B type 1-L;Histone H2B type 1-M;Histone H2B type 1-N;Histone H2B type 1-H;Histone H2B type 2-F;Histone H2B type 1-C/E/F/G/I;Histone H2B type 1-D;Histone H2B type F-S;Histone H2B type 1-K;Histone H2B type 1-A		1.8639	3316400000	7715500000	3582400000	5218900000	2366800000	3317300000	4560000000	5672400000
Q15691	MAPRE1	Microtubule-associated protein RP/EB family member 1		1.8659	3460100	12441000	6228800	16798000	7529700	22264000	6065100	21173000
Q14055	COL9A2	Collagen alpha-2(IX) chain		1.8674	5553400	16327000	9683800	13862000	2001100	4965900	7952200	15522000
P31947-2;P31947	SFN	14-3-3 protein sigma		1.8684	139800000	257380000	504410000	917910000	261140000	311670000	339740000	596150000
O60493;O60493-2;O60493-4;A0A087X0R6;O60493-3;Q9UMY4-2;Q9UMY4	SNX3	Sorting nexin-3		1.8915	5135900	14667000	11388000	32325000	25921000	33838000	9246900	14847000
A0A0C4DGL3;H0YNW5;H0YKC5;P33316-2;P33316;H0YMM5;H0YNJ9;H0YKI0;H0YMP1	DUT	Deoxyuridine 5-triphosphate nucleotidohydrolase, mitochondrial		1.9139	38780000	41155000	55133000	61885000	10169000	26451000	23916000	47379000
P07237;H7BZ94;H0Y3Z3;I3L398;I3L312;I3L4M2;I3NI03;I3L3U6;I3L0S0;I3L3P5;I3L514;I3L1Y5	P4HB	Protein disulfide-isomerase		1.9685	1288100000	2915300000	2039100000	3376400000	3323100000	4062700000	2031000000	3027100000
P30040;F8VY02;F8W1G0;P30040-2	ERP29	Endoplasmic reticulum resident protein 29		1.983	46850000	143650000	111110000	149880000	103060000	167860000	88613000	115920000
J3QR09;J3KTE4;P84098;J3QL15	RPL19	Ribosomal protein L19;60S ribosomal protein L19		2.0093	28861000	84701000	103920000	209140000	145630000	190610000	124410000	136550000
P26373;P26373-2;J3KS98;J3QSB4;H3BUK8	RPL13	60S ribosomal protein L13		2.0128	90764000	349840000	61910000	105940000	152890000	183160000	45682000	61969000
O14818-2;O14818;H0Y586;A0A087WYS6;Q8TAA3-2;Q8TAA3-5;Q8TAA3;O14818-4	PSMA7;PSMA8	Proteasome subunit alpha type-7;Proteasome subunit alpha type-7-like		2.0133	26408000	50187000	48806000	104850000	70042000	68286000	45148000	60652000
P61981;F8WEB6;A2IDB1	YWHAG	14-3-3 protein gamma;14-3-3 protein gamma, N-terminally processed		2.0385	231870000	726420000	342250000	595600000	294480000	569460000	303140000	523910000
P62937-2	PPIA	Peptidyl-prolyl cis-trans isomerase A;Peptidyl-prolyl cis-trans isomerase A, N-terminally processed		2.0462	7633900	17263000	0	0	36074000	55379000	0	0
G3V203;J3QQ67;Q07020;F8VYV2;A0A075B7A0;H0YHA7;Q07020-2;F8VUA6;F8VXR6	RPL18	60S ribosomal protein L18		2.0488	45647000	94138000	98156000	128960000	55929000	75969000	51749000	37405000
M0R0Y2;P54920;M0R213;M0R027;M0R058;M0R2M1;A0A087WZQ7;Q9H115-3;Q9H115-2;Q9H115	NAPA	Alpha-soluble NSF attachment protein		2.1557	368730	1015000	0	0	11794000	28452000	0	0
Q04917;A2IDB2	YWHAH	14-3-3 protein eta		2.196	103190000	193620000	123880000	157310000	50697000	80902000	65539000	97729000
Q16778;P33778;P23527;P06899;Q8N257;Q6DRA6;Q6DN03	HIST2H2BE;HIST1H2BB;HIST1H2BO;HIST1H2BJ;HIST3H2BB	Histone H2B type 2-E;Histone H2B type 1-B;Histone H2B type 1-O;Histone H2B type 1-J;Histone H2B type 3-B		2.2051	18680000	30795000	54678000	110070000	48136000	99059000	48412000	154280000
J3QRS3;P19105;P24844;O14950;J3KTJ1;P24844-2	MYL12A;MYL9;MYL12B	Myosin regulatory light chain 12A;Myosin regulatory light polypeptide 9;Myosin regulatory light chain 12B		2.2053	38181000	101690000	71154000	138780000	70821000	80049000	91363000	107740000
P08133;P08133-2;E7EMC6;E5RJF5;E5RK63;E5RFF0;E5RI05;E5RIU8;E5RJR0	ANXA6	Annexin A6;Annexin		2.2894	166980000	464300000	345020000	619730000	186340000	323520000	259980000	474340000
O43242;F5H8K4;O43242-2	PSMD3	26S proteasome non-ATPase regulatory subunit 3		2.3917	21952000	50153000	24146000	37951000	8705400	27978000	13505000	14220000
J3KRB3;A0A087WWH0;J3QS96;A0A087WXM6;J3QQT2;J3KRX5;A0A0A6YYL6;P18621;P18621-3;J3KSJ0;A0A087WY81;J3QLC8;A0A0A0MRF8;P18621-2	RPL17;RPL17-C18orf32	60S ribosomal protein L17		2.394	22642000	56531000	31122000	59353000	0	0	36442000	44004000
P31946-2;P31946;Q4VY20;Q4VY19;A0A0J9YWE8;A0A0J9YWZ2	YWHAB	14-3-3 protein beta/alpha;14-3-3 protein beta/alpha, N-terminally processed		2.3965	98925000	361150000	272220000	673690000	648380000	924300000	370980000	531640000
P16949;A2A2D0;P16949-2;A0A0J9YXY4;E5RIR6;A0A0J9YW36;E7EVN3;Q9H169-3;Q9NZ72-2;Q9NZ72;Q9H169;Q9H169-4;Q9H169-2;H7BZ55	STMN1	Stathmin		2.4241	78955000	202610000	49647000	150150000	254410000	337890000	193130000	413450000
Q5STX8;P55008	AIF1	Allograft inflammatory factor 1		2.4507	10177000	30332000	10027000	19667000	15245000	41310000	13355000	18154000
F8W7C6;A0A087WV22;X1WI28;P27635	RPL10	60S ribosomal protein L10		2.4712	10401000	29901000	52700000	153450000	27636000	55343000	15618000	46195000
P16150;C9JUK7	SPN	Leukosialin		2.4793	13096000	26353000	0	0	15215000	27168000	0	0
P61254;J3KTJ8;J3QRI7;J3QQQ9;J3QQV1;E5RIT6;J3QRC4;Q9UNX3;J3KS10;E5RHH1;J3KSS0;H7C1F9;Q2PPJ7-3;Q2PPJ7-2;Q2PPJ7	RPL26;RPL26L1	60S ribosomal protein L26;60S ribosomal protein L26-like 1		2.5196	12207000	37830000	95204000	275220000	34431000	38489000	49358000	249850000
E5RGX5;Q93045;Q93045-2	STMN2	Stathmin;Stathmin-2		2.5726	17369000	62718000	33572000	107820000	138160000	215740000	39076000	62802000
Q12834	CDC20	Cell division cycle protein 20 homolog		2.7511	0	0	0	12598000	0	0	4823400	20023000
Q9ULZ3-2;Q9ULZ3;H3BP42;Q9ULZ3-3	PYCARD	Apoptosis-associated speck-like protein containing a CARD		2.7597	0	0	44643000	85363000	10930000	56340000	0	0
Q7Z5L9-2;Q7Z5L9;Q7Z5L9-3	IRF2BP2	Interferon regulatory factor 2-binding protein 2		3.0163	32326000	97842000	44341000	95579000	63845000	133140000	35234000	108970000
Q99808;Q99808-2	SLC29A1	Equilibrative nucleoside transporter 1		3.11	0	0	11796000	15819000	9871000	25651000	5749500	18152000
E5RHG9;B7Z2R2;P14927;P14927-2	UQCRB	Cytochrome b-c1 complex subunit 7		3.5146	4894800	24048000	12631000	24768000	6466400	15219000	9607800	28623000
Q5QNZ2;P24539	ATP5F1	ATP synthase F(0) complex subunit B1, mitochondrial		3.9678	8455700	0	13116000	7650300	3653700	46519000	11614000	0
A0A087WT45;A0A075B793;Q4V328-4;Q4V328;A0A087WXA6;Q4V328-3;Q4V328-2	GRIPAP1	GRIP1-associated protein 1		NaN	0	0	0	0	0	0	0	0
A0A087WT55;Q9NPI6-2;Q9NPI6;A0A087WVE6	DCP1A	mRNA-decapping enzyme 1A		NaN	0	0	0	0	0	14029000	0	0
A0A0G2JRX2;A0A087WU52;A0A0G2JRV9;A0A087WWL1;A0A087WVE1;A0A087WTQ3;A0A087WWZ1;A0A0G2JR96;A0A0G2JQT1;H7C229;E7EVJ5;Q96F07-2;Q7L576;Q96F07	CYFIP1;CYFIP2	Cytoplasmic FMR1-interacting protein 2;Cytoplasmic FMR1-interacting protein 1		NaN	0	0	0	0	0	0	13945000	6275900
Q3T907;A0A0A0MRA0;A0A0A0MST1;A0A087WU46;Q13422-6;Q13422-5;Q13422-4;Q13422-3;Q13422-2;Q13422-7;Q13422	ZNFN1A1;IKZF1	DNA-binding protein Ikaros		NaN	0	0	0	0	0	0	0	0
A0A0G2JMS5;A0A087WU62;A0A087X2D5;Q9BRJ2	MRPL45	39S ribosomal protein L45, mitochondrial		NaN	0	0	0	0	0	0	0	0
E9PL01;A0A087WUC6;E9PI68;Q15005;E9PRB9	SPCS2	Signal peptidase complex subunit 2		NaN	0	0	0	0	14113000	12794000	0	0
A0A087WUD1	ZNF787			NaN	0	0	0	0	3079000	4022900	0	0
A0A087WVM4;B7ZM99;Q6UB35;Q4VXM0	MTHFD1L	Monofunctional C1-tetrahydrofolate synthase, mitochondrial		NaN	0	0	0	0	0	0	0	0
A0A087WYS3;H7C4X9;A0A087WVZ6;Q9ULU4-2;Q9ULU4-4;Q9ULU4-3;Q9ULU4-6;Q9ULU4-17;Q9ULU4-15;Q9ULU4-23;Q9ULU4-8;Q9ULU4-21;Q9ULU4-18;Q9ULU4-14;Q9ULU4-12;Q9ULU4-22;Q9ULU4-16;Q9ULU4-9;Q9ULU4-5;Q9ULU4-20;Q9ULU4;Q9ULU4-13;Q9ULU4-10;Q9ULU4-11;Q9ULU4-7;Q9ULU4-19	ZMYND8	Protein kinase C-binding protein 1		NaN	0	0	0	0	7849800	4352100	0	0
A0A087WWY9;Q8TB24-4;Q8TB24	RIN3	Ras and Rab interactor 3		NaN	0	0	0	4903600	0	0	3054000	4382500
A0A087WXI0;Q7Z6P3	RAB44	Ras-related protein Rab-44		NaN	0	0	0	0	3973700	7506500	0	0
A0A087WXN4;Q96CB8	INTS12	Integrator complex subunit 12		NaN	0	0	0	0	5603000	5009400	0	0
A0A087WY08;Q9UPZ6	THSD7A	Thrombospondin type-1 domain-containing protein 7A		NaN	0	0	0	0	0	0	0	0
D6RAW0;D6RFM0;D6RAH7;H9KV45;A0A0A0MQU3;A0A087WY85;P62837-2;P62837;P61077;P61077-2;P61077-3	UBE2D3;UBE2D2	Ubiquitin-conjugating enzyme E2 D2;Ubiquitin-conjugating enzyme E2 D3		NaN	0	0	0	0	36851000	31279000	0	0
A0A087WYB4;Q9UJZ1-2;Q9UJZ1	STOML2	Stomatin-like protein 2, mitochondrial		NaN	0	0	0	0	0	0	0	0
A0A087WZS7;Q9UMZ2-6;Q9UMZ2-9;Q9UMZ2-4;Q9UMZ2-8;Q9UMZ2-3;Q9UMZ2-7;Q9UMZ2-5;Q9UMZ2	SYNRG	Synergin gamma		NaN	0	0	0	0	0	0	0	0
M0R015;A0A087X0J5;Q9UHV8	LGALS13	Galectin;Galactoside-binding soluble lectin 13		NaN	0	0	0	0	0	0	0	0
A0A087X0K1;Q9Y376	CAB39	Calcium-binding protein 39		NaN	0	0	0	0	6954200	6722900	0	0
A0A087X0M4;Q9BWU0	SLC4A1AP	Kanadaptin		NaN	0	0	0	0	7625900	7411300	0	0
A0A087X0T3;A7E2Y1;Q5JW46;Q5JW47;Q5JW49;Q5JW45;A7E2Y1-3;A7E2Y1-2	MYH7B	Myosin-7B		NaN	0	0	0	0	0	0	0	0
A0A087X1J6;A0A087X0V3;A8MZA4;H0YM25;A0A0G2JRP8;A0A0G2JP21;A0A087WU96;Q8N7Z2	GOLGA6L22;GOLGA6L6;GOLGA6L1	Putative golgin subfamily A member 6-like protein 6;Golgin subfamily A member 6-like protein 22;Golgin subfamily A member 6-like protein 1		NaN	0	0	0	0	0	0	0	0
A0A087X0V5;P29728-2;P29728	OAS2	2-5-oligoadenylate synthase 2		NaN	0	0	0	0	22770000	33688000	0	0
F5H079;A0A087X114;S4R3Z1;F5H4Z7;Q96EY8	MMAB	Cob(I)yrinic acid a,c-diamide adenosyltransferase, mitochondrial		NaN	0	0	0	0	10456000	6989000	0	0
S4R418;F5H0W4;A0A0A0MT10;A0A087X188;Q9UBW5-2;Q9UBW5	BIN2	Bridging integrator 2		NaN	0	0	0	0	43646000	28125000	0	0
H0YJC0;A0A087X2I1;P62333;H0YJE9;H0YJT1;H0YJS8	PSMC6	26S protease regulatory subunit 10B		NaN	0	6917100	0	0	0	0	0	0
B4DEP1;A0A1W2PRX2;A0A096LP72;A0A096LNY4;A0A096LNY5;A0A1B0GTG9;A0A1B0GWF8;A0A1B0GWJ0;A0A1B0GTJ7;A0A0A6YY92;P30566-2;P30566	ADSL	Adenylosuccinate lyase		NaN	0	0	0	0	0	0	0	0
A0A0A0MQX4;H0YDH0;E9PPN3;E9PS17;E9PK59;Q96KG9-5;Q96KG9-3;Q96KG9-4;Q96KG9-6;Q96KG9-2;Q96KG9	SCYL1	N-terminal kinase-like protein		NaN	0	0	0	0	9019200	4232900	0	0
Q5T093;Q5T092;A0A0A0MR06;Q5T091;O15258	RER1	Protein RER1		NaN	0	0	0	0	0	0	0	0
F5H5P4;Q96D37;A0A0A0MR07;P15498-2;P15498;H0YDG2;Q9UKW4-2;Q9UKW4;Q9UKW4-4	VAV1;VAV3	Proto-oncogene vav;Guanine nucleotide exchange factor VAV3		NaN	0	0	0	0	0	0	0	4652300
A0A0A0MR08;O94966-2;E7EST9;B5MEG5;O94966-7;O94966-6;O94966-5	USP19	Ubiquitin carboxyl-terminal hydrolase		NaN	0	0	0	0	4109000	0	0	0
A0A0A0MRF9;P16885	PLCG2	Phosphoinositide phospholipase C;1-phosphatidylinositol 4,5-bisphosphate phosphodiesterase gamma-2		NaN	0	5081800	0	0	0	0	4528000	12980000
A0A0A0MRM8;Q9UM54-6;A0A0D9SGC1;E7EW20;Q9UM54-5;Q9UM54-2;Q9UM54-4;Q9UM54-1;Q9UM54	MYO6	Unconventional myosin-VI		NaN	0	0	0	0	0	0	0	0
A0A0A0MRR1;Q5VV50;Q5VV52-2;Q5VV52;Q5VV52-3	ZNF691	Zinc finger protein 691		NaN	0	0	0	0	8311500	5138100	0	0
A0A0A0MSA7;A0A0U1RQK7;O43432-4;O43432;O43432-3	EIF4G3	Eukaryotic translation initiation factor 4 gamma 3		NaN	0	0	0	0	0	0	0	0
E5RHJ2;A0A0A0MSK8;E5RG56;Q12797-7;Q12797-6;Q12797-2;Q12797	ASPH	Aspartyl/asparaginyl beta-hydroxylase		NaN	13790000	5583400	0	0	0	0	0	0
J3KSQ5;F6X3S4;A0A0A0MSN4;P12821-4;P12821-3;P12821-2;P12821	ACE	Angiotensin-converting enzyme;Angiotensin-converting enzyme, soluble form		NaN	0	0	0	0	0	0	0	0
A0A0G2JI50;E9PD43;A0A0A0MT02;A0A0A0MSN9;P18615;P18615-3	NELFE	Negative elongation factor E		NaN	0	0	0	0	0	0	0	0
A0A0A0MSW3;P35658-2;P35658-4;P35658;P35658-3;P35658-5;K7EJH0;K7EMX1;K7EJV2;K7ESQ2;REV__O14524-2;REV__O14524;E9PKD2;B7ZAV2;H0Y837;REV__Q5TB80-2;REV__Q5TB80;Q8NBT2;Q8TE76-2;Q2KHM9-2;Q8IYE1;Q569K6;Q5VT97-2;Q8TE76-3;Q8TE76;Q2KHM9;Q5VT97	NUP214;SPC24;MORC4;KIAA0753;CCDC13;CCDC157;SYDE2	Nuclear pore complex protein Nup214;Kinetochore protein Spc24;MORC family CW-type zinc finger protein 4;Uncharacterized protein KIAA0753;Coiled-coil domain-containing protein 13;Coiled-coil domain-containing protein 157;Rho GTPase-activating protein SYDE2		NaN	0	0	0	0	9088600	6812400	0	0
A0A0A0MT16;Q86UQ4;Q86UQ4-4	ABCA13	ATP-binding cassette sub-family A member 13		NaN	0	0	65164000	17490000	0	0	0	0
A0A0A0MT33;Q9UPN6;Q9UPN6-2	SCAF8	Protein SCAF8		NaN	0	0	0	0	0	0	0	0
K7EP28;Q9HBD4;A0A0A0MT49;P51532-5;P51532-2;P51532-3;P51532-4;P51532	SMARCA4	Transcription activator BRG1		NaN	0	0	0	0	4523000	3378000	0	0
A0A0A0MT60;Q5T1M5-2;Q5T1M5	FKBP15	Peptidyl-prolyl cis-trans isomerase;FK506-binding protein 15		NaN	0	0	0	0	0	0	0	0
E9PMS6;A0A0A0MTE2;E9PMT2;F8WD26;J3KP06;Q8WWI1-3;Q8WWI1-5;Q8WWI1-4;Q8WWI1-2;Q8WWI1;H0YDQ3;E9PMP7;H0Y424	LMO7	LIM domain only protein 7		NaN	0	0	0	0	0	0	0	0
Q5T2B5;A0A0A0MTN0;Q13617;Q13617-2	CUL2	Cullin-2		NaN	0	0	0	0	0	0	0	0
A0A0B4J1V6	IGHV3-73			NaN	0	0	0	0	0	0	0	0
S4R456;K7EM56;A0A0B4J2B4;K7EJ78;S4R417;K7EQJ5;K7ELC2;P62841	RPS15	40S ribosomal protein S15		NaN	0	0	0	0	0	0	0	0
A0A0B4J2E5;Q15269	PWP2	Periodic tryptophan protein 2 homolog		NaN	0	0	0	0	3843000	1126700	0	0
F2Z2L0;C9JUA9;C9JN61;C9JCP6;A8MUT6;B4E2H8;E7EQD7;A0A0C4DFT3;Q12959-5;Q12959-3;Q12959-6;Q12959-4;Q12959;Q12959-7;Q12959-2	DLG1	Disks large homolog 1		NaN	0	0	0	0	0	0	0	0
F5GYV5;H7BZV4;A0A0C4DG62;F8WCT1;F5H7X4;Q66PJ3-7;Q66PJ3-4;Q66PJ3-3;Q66PJ3-2;Q66PJ3	ARL6IP4	ADP-ribosylation factor-like protein 6-interacting protein 4		NaN	0	0	0	0	9818600	3332800	0	0
A0A1W2PPZ7;A0A0C4DGF8;A0A1B0GU48;A0A1B0GV09;Q9H9B1-4;Q9H9B1-3;Q9H9B1	EHMT1	Histone-lysine N-methyltransferase EHMT1		NaN	0	0	0	0	0	0	0	0
M0R1Q6;M0R1L6;A0A0C4DGQ9;Q8TA94-2;Q8TA94	ZNF563	Zinc finger protein 563		NaN	0	0	0	0	0	0	0	0
A0A0C4DH76;Q8N6M0	OTUD6B	OTU domain-containing protein 6B		NaN	0	0	0	0	0	0	0	0
A0A0D9SEI8;P16989-2;P16989-3;P16989	YBX3	Y-box-binding protein 3		NaN	0	0	0	0	0	0	0	0
R4GMX7;R4GNA3;R4GN91;A0A0D9SEU5;R4GMX8;Q6VN20-3;Q6VN20	RANBP10	Ran-binding protein 10		NaN	0	0	0	0	0	0	0	0
A0A0D9SF63;Q9BZK7;C9JLJ1;C9JCK0;C9JBN1;A0A0D9SF25;A0A1B0GUU2;F8W9D8;C9IYU9;A0A1B0GVH3	TBL1XR1	F-box-like/WD repeat-containing protein TBL1XR1		NaN	0	0	0	0	21529000	16158000	0	0
A0A0D9SFK2;Q92614-3;Q92614-4;Q92614	MYO18A	Unconventional myosin-XVIIIa		NaN	0	0	0	0	0	0	0	0
Q5JRC6;A0A0D9SGE8;Q8IWS0-4;Q8IWS0-2;Q8IWS0-5;Q8IWS0-3;Q8IWS0	PHF6	PHD finger protein 6		NaN	0	0	0	0	14623000	10222000	0	0
H0YDJ7;U3KPW0;E9PIQ3;U3KQA6;A0A0G2JHL0;A0A140T9F7;A0A140T9V2;H0Y6K2;A0A140T9E9;A0A0G2JK44;P25440-4;P25440-3;P25440;P25440-2	BRD2	Bromodomain-containing protein 2		NaN	0	0	0	0	4858500	2058500	0	0
A0A0J9YWY2;A0A0J9YW53;A0A0G2JMS6;Q6IE36	OVOS2	Ovostatin homolog 2		NaN	0	0	0	0	0	0	0	0
Q8MH48;Q5RJ85;A0A0G2JPQ3;P17693	HLA-G	HLA class I histocompatibility antigen, alpha chain G		NaN	0	0	9127900	6245900	0	0	0	0
B7WPD9;A0A0G2JR66;Q2KJY2-2;Q2KJY2	KIF26B	Kinesin-like protein;Kinesin-like protein KIF26B		NaN	0	0	0	0	0	0	0	0
A0A0M3HER1;A0A0J9YXC7;P48059;P48059-4;P48059-2;P48059-5;P48059-3	LIMS1	LIM and senescent cell antigen-like-containing domain protein 1		NaN	0	0	0	0	13915000	9169700	0	0
A0A0U1RR39;A0A1B0GW38;A0A0U1RQX8;P22681	CBL	E3 ubiquitin-protein ligase CBL		NaN	0	0	0	0	0	0	0	0
A2AB15;A0A140T947;O60231	DHX16	Putative pre-mRNA-splicing factor ATP-dependent RNA helicase DHX16		NaN	0	0	0	0	0	0	2285200	3436000
A0A140T9W2;A0A140T9U0;A0A140T9M0;P30499;P04222;A0A1W2PNZ7;A0A140T9T1;Q29865;F8W9Z8;A0A140TA12;A0A140TA03;A0A140T9Z7;A0A140TA05;A0A140T9L3;A0A140T9E1;A0A140T942	HLA-C	HLA class I histocompatibility antigen, Cw-1 alpha chain;HLA class I histocompatibility antigen, Cw-3 alpha chain;HLA class I histocompatibility antigen, Cw-18 alpha chain		NaN	5102800	3267300	0	0	0	0	0	0
A0A140T9T7;Q03518	TAP1	Antigen peptide transporter 1		NaN	0	0	0	0	9926500	13010000	0	0
A0A1B0GV06;A0A1B0GTP7;A0A1B0GUE3;A0A1B0GUG1;A0A1B0GUW4;E7EMM4;A0A1B0GW68;A0A1B0GUA4;A0A1B0GTM3;A0A1B0GTZ5;A0A1B0GUH5;Q13510-3;Q13510;Q13510-2	ASAH1	Acid ceramidase;Acid ceramidase subunit alpha;Acid ceramidase subunit beta		NaN	0	0	0	0	0	0	0	0
H0Y488;A0A1B0GTU5;O14497-3;O14497-2;O14497	ARID1A	AT-rich interactive domain-containing protein 1A		NaN	0	0	0	0	0	0	0	0
A0A1B0GVA2;Q9BZI7-2;Q9BZI7	UPF3B	Regulator of nonsense transcripts 3B		NaN	0	0	0	0	0	0	0	0
E9PI21;A0A1B0GVY6;Q53GQ0	HSD17B12	Very-long-chain 3-oxoacyl-CoA reductase		NaN	5777000	8792400	0	0	0	0	0	0
A0A1W2PNZ9;Q15652-2;Q15652-3;Q15652	JMJD1C	Probable JmjC domain-containing histone demethylation protein 2C		NaN	0	0	0	0	0	0	0	0
C9J4M6;A0A1W2PPT5;C9J2Y9;P30876	POLR2B	DNA-directed RNA polymerase;DNA-directed RNA polymerase II subunit RPB2		NaN	0	0	0	0	0	0	0	0
A0A1W2PQY5;Q08379-2;Q08379	GOLGA2	Golgin subfamily A member 2		NaN	0	0	0	0	0	0	0	0
D6RCT1;D6RBP6;D6RA49;D6RFL5;D6R9M7;D6REZ6;D6RBS9;D6R9D6;A0AV96-2;A0AV96	RBM47	RNA-binding protein 47		NaN	0	0	0	0	0	0	0	0
Q8IVF6;A2A2Z9	ANKRD18A;ANKRD18B	Ankyrin repeat domain-containing protein 18A;Ankyrin repeat domain-containing protein 18B		NaN	0	0	0	0	0	0	0	0
C9JT67;Q8IYA2;A2RUR9;A6NJB5;A0A087WSY3;A6NG92;Q3MJ40-2;A2RUR9-2;Q3MJ40;A2RUR9-3	CCDC144A;CCDC144CP;CCDC144B	Putative coiled-coil domain-containing protein 144C;Coiled-coil domain-containing protein 144A;Coiled-coil domain-containing protein 144B		NaN	0	0	0	0	0	0	0	0
H0Y9Q9;H0Y8G4;H0Y984;A6NC48;Q10588-2;Q10588	BST1	ADP-ribosyl cyclase/cyclic ADP-ribose hydrolase 2		NaN	0	0	0	0	0	0	0	0
A6NHR9-2;A6NHR9;J3KTL8;A6NHR9-3	SMCHD1	Structural maintenance of chromosomes flexible hinge domain-containing protein 1		NaN	0	0	0	0	9696800	11047000	0	0
A6NIW2;Q5JSL3;A0A0J9YW64	DOCK11	Dedicator of cytokinesis protein 11		NaN	0	0	0	0	7209700	4035700	0	0
A6NNK5;Q12888;Q12888-3;Q12888-2;H7BZY0;C9JXV0	TP53BP1	Tumor suppressor p53-binding protein 1		NaN	0	0	0	0	10428000	4915600	0	0
A6PWM2;Q6UXH1-3;Q6UXH1-2;Q6UXH1-4;Q6UXH1;Q6UXH1-6;Q6UXH1-5	CRELD2	Cysteine-rich with EGF-like domain protein 2		NaN	0	0	0	0	0	0	0	0
A8MQB8;Q06787-6;G3V0J0;Q06787-2;Q06787-4;Q06787-7	FMR1			NaN	0	0	0	0	7234000	5695700	0	0
A8MT70-3;A8MT70;A8MT70-2	ZBBX	Zinc finger B-box domain-containing protein 1		NaN	0	0	0	0	0	0	0	0
A8MX49;P49593	PPM1F	Protein phosphatase 1F		NaN	0	0	0	0	2254900	4662100	0	0
B0QZ40;Q7Z4G1	COMMD6	COMM domain-containing protein 6		NaN	0	0	0	0	0	0	0	0
B0QZ65;B4DGD8;C9IZ08;F8W9S7;Q14C86-3;Q14C86-4;Q14C86-5;Q14C86-2;Q14C86;Q14C86-6;C9IZX9;A0A0A0MQV8;H0Y4E7;H0Y7I9	GAPVD1	GTPase-activating protein and VPS9 domain-containing protein 1		NaN	0	0	0	0	6391700	3847000	0	0
B1AKC9;P54762-5;P54762;P29323-2;P29323-3;P29323	EPHB2;EPHB1	Receptor protein-tyrosine kinase;Ephrin type-B receptor 1;Ephrin type-B receptor 2		NaN	0	0	0	0	0	0	0	0
B1AMG5	PCSK5			NaN	0	0	0	0	0	0	0	0
B1APE1;B1APE2;Q00403	GTF2B	Transcription initiation factor IIB		NaN	0	0	0	0	0	0	0	0
E9PJL9;H0YE81;E9PLC6;E9PQP1;E9PMX3;B4DE93;G3V0I5;P49821-2;P49821	NDUFV1	NADH dehydrogenase [ubiquinone] flavoprotein 1, mitochondrial		NaN	0	0	0	0	0	0	10625000	13063000
B4DGM3;Q969G3-6;Q969G3-5;Q969G3-3;Q969G3-2;Q969G3-4;Q969G3;H7C048;K7EMQ8;J3QKS7;J3KT85;J3QR61	SMARCE1	SWI/SNF-related matrix-associated actin-dependent regulator of chromatin subfamily E member 1		NaN	0	0	0	0	0	0	21788000	15305000
B4DJ81;P28331-3;P28331-4;P28331-5;P28331;P28331-2	NDUFS1	NADH-ubiquinone oxidoreductase 75 kDa subunit, mitochondrial		NaN	0	0	0	0	7161900	5991400	0	0
B4E135;M0R0Q7;P18858-2;P18858-3;P18858;F5GZ28;M0QY71;M0R1G7	LIG1	DNA ligase;DNA ligase 1		NaN	0	0	3305400	5251500	0	0	0	0
E9PS53;E9PHZ9;B7Z524;H0YDX7;J3QT46;Q9Y450-4;Q9Y450	HBS1L	HBS1-like protein		NaN	0	0	0	0	0	0	9905700	8630500
F8WC91;B9A018;Q53GS9-3;Q53GS9	USP39	U4/U6.U5 tri-snRNP-associated protein 2		NaN	0	0	0	0	6532800	8242400	0	0
J3KMX2;B9EGA3;Q92925-3;Q92925-2;Q92925	SMARCD2	SWI/SNF-related matrix-associated actin-dependent regulator of chromatin subfamily D member 2		NaN	0	0	0	0	0	0	0	0
F8WF15;F8W8F0;C9J180;Q96LR5	UBE2E2	Ubiquitin-conjugating enzyme E2 E2		NaN	0	0	0	0	4511300	5181100	0	0
E7EW28;C9J240;Q2Y0W8-4;Q2Y0W8-5;Q2Y0W8-3;Q2Y0W8-2;Q6U841-2;Q2Y0W8;Q6U841-3;Q6U841;H7C3C4;C9JRP1;A0A0A0MST8;E9PFN4;Q9Y6M7-5;Q9Y6M7-4;Q9Y6M7-3;Q9Y6M7-2;Q9Y6M7-9;Q9Y6M7-6;Q9Y6M7-13;Q9Y6M7-12;Q9Y6M7;Q9Y6M7-8;Q9Y6M7-7	SLC4A10;SLC4A8;SLC4A7	Anion exchange protein;Electroneutral sodium bicarbonate exchanger 1;Sodium-driven chloride bicarbonate exchanger;Sodium bicarbonate cotransporter 3		NaN	0	0	0	0	0	0	0	0
C9J931;Q15382;C9J469	RHEB	GTP-binding protein Rheb		NaN	0	0	0	0	0	0	0	0
C9JXP0;C9JA24;Q9GZY6-2;Q9GZY6;C9JDY7;F8W947	LAT2	Linker for activation of T-cells family member 2		NaN	0	0	0	0	0	0	0	0
C9JCP7;P41587-2;P41587	VIPR2	Vasoactive intestinal polypeptide receptor 2		NaN	0	0	0	0	0	0	0	0
C9JTS3;C9JG97;C9JEH3;Q13685	AAMP	Angio-associated migratory cell protein		NaN	0	0	0	0	0	0	0	0
C9JEJ2;P49585;C9J050;F8WBU2;C9JVS0;C9JPY0;F8WAZ5;H7BZN1;H7C1T3;C9J2E1	PCYT1A	Choline-phosphate cytidylyltransferase A		NaN	0	0	0	0	19158000	7907900	0	0
C9JG08				NaN	0	0	0	0	0	0	0	0
C9JGI3;P19971;P19971-2	TYMP	Thymidine phosphorylase		NaN	0	0	0	0	2723600	1906800	0	0
H7C393;C9JIF9;P13798;F8WEH5;C9JLK2	APEH	Acylamino-acid-releasing enzyme		NaN	0	0	8683000	4378000	0	0	0	0
C9JIP4;P17024	ZNF20	Zinc finger protein 20		NaN	0	0	0	0	0	0	0	0
C9JP16;O75718	CRTAP	Cartilage-associated protein		NaN	0	0	0	0	18674000	18687000	0	0
F8WC08;C9JSE3;O15287	FANCG	Fanconi anemia group G protein		NaN	0	0	0	0	7632900	0	0	0
C9JU35;Q9NPL8	TIMMDC1	Complex I assembly factor TIMMDC1, mitochondrial		NaN	0	0	4215000	0	0	0	0	0
C9JYK0;O75427	LRCH4	Leucine-rich repeat and calponin homology domain-containing protein 4		NaN	0	0	0	0	0	0	0	0
D3DTX6;Q96SB3	PPP1R9B	Neurabin-2		NaN	0	0	0	0	0	0	0	0
D6R9Q9;Q16643;Q16643-2;Q16643-3	DBN1	Drebrin		NaN	0	0	0	0	0	0	0	0
D6RAF2;Q6PIY7-2;Q6PIY7	PAPD4	Poly(A) RNA polymerase GLD2		NaN	0	0	0	0	0	0	0	0
D6RCC6;E7EUJ7;Q8TC20-2;Q8TC20-4;Q8TC20;Q8TC20-3;Q8TC20-5	CAGE1	Cancer-associated gene 1 protein		NaN	0	0	0	0	0	0	0	0
D6RGI3;D6RER5;Q9NVA2;Q9NVA2-2;H0Y961;D6RDU5;B1AMS2;Q14141-2;Q14141-4;Q14141;H0Y9G8;C9JV02;A0A087X142;A6NMH6;A6NFQ9;F8W8I8;Q14141-3;Q92599-3;Q92599-2;Q92599-4;Q92599	SEPT11;SEPT6	Septin-11;Septin-6		NaN	0	0	0	0	13888000	26645000	0	0
D6RFF0;Q4G0J3;Q4G0J3-3;H0YA82	LARP7	La-related protein 7		NaN	0	0	0	0	4473800	10229000	0	0
E2QRG8;Q00765	REEP5	Receptor expression-enhancing protein;Receptor expression-enhancing protein 5		NaN	0	0	13877000	3163500	0	0	0	0
E5RFM9;R4GMT7;O75410-7;O75410;O75410-2	TACC1	Transforming acidic coiled-coil-containing protein 1		NaN	0	0	0	0	14045000	8958000	0	0
E5RK61;E5RFS4;E5RHU5;E5RGI7;E5RJE1;E5RIR8;E5RJL8;E5RI16;Q9NUQ9	FAM49B	Protein FAM49B		NaN	0	0	39080000	20614000	0	0	0	0
E5RGV5;E5RG67;F8W8I6;P31483-3;P31483	TIA1	Nucleolysin TIA-1 isoform p40		NaN	0	0	0	0	14938000	48414000	0	0
E5RK24;E5RIW4;E5RH41;P29084	GTF2E2	Transcription initiation factor IIE subunit beta		NaN	0	0	0	0	438390	442800	0	0
E5RHT6;E5RHC5;F8W1U7;F8VWH9;Q8N6T3-4;Q8N6T3-5;Q8N6T3-3;Q8N6T3;Q8N6T3-2	ARFGAP1	ADP-ribosylation factor GTPase-activating protein 1		NaN	0	0	0	0	16027000	7774200	0	0
R4GMY8;E5RHG8;Q15369-2;Q15369	TCEB1	Transcription elongation factor B polypeptide 1		NaN	0	0	0	0	28115000	28586000	0	0
E5RJB8;E5RHU3;E7ESK6;E9PBI9;P34741	SDC2	Syndecan;Syndecan-2		NaN	0	0	0	0	0	0	0	0
H7BZ45;E7EMS6;E7EUU8;P21964-2;P21964	COMT	Catechol O-methyltransferase		NaN	0	0	0	0	27257000	39124000	0	0
E7EQ29;P16278-2;P16278-3;P16278	GLB1	Beta-galactosidase		NaN	0	0	0	0	0	0	0	0
E7ERS3;Q86VM9-2;Q86VM9	ZC3H18	Zinc finger CCCH domain-containing protein 18		NaN	0	0	0	0	4851300	4108200	0	0
E7ESJ7;Q9NRY5	FAM114A2	Protein FAM114A2		NaN	0	0	0	0	0	0	4484200	2301800
E9PRI2;E7ESM3;Q7L2H7	EIF3M	Eukaryotic translation initiation factor 3 subunit M		NaN	0	0	0	0	0	0	0	0
E7ET15;O15042-2;O15042;O15042-3;H7C4V2;E7EW00;H0Y8D9	U2SURP	U2 snRNP-associated SURP motif-containing protein		NaN	12597000	27101000	39578000	30947000	67872000	63221000	0	0
H0YA99;J3KQ96;E7ETY2;Q13428-2;Q13428-8;Q13428-6;Q13428-7;Q13428;Q13428-3;Q13428-4	TCOF1	Treacle protein		NaN	0	0	0	0	10106000	5779700	0	0
E7EVM7;Q9H5I5-3;Q9H5I5-2;Q9H5I5;Q9H5I5-4	PIEZO2	Piezo-type mechanosensitive ion channel component;Piezo-type mechanosensitive ion channel component 2		NaN	0	0	0	0	0	0	0	0
E7EWK3;Q9H2U1-3;Q9H2U1-2;Q9H2U1	DHX36	ATP-dependent RNA helicase DHX36		NaN	0	0	0	0	0	0	0	0
E7EX90;Q14203-5;Q14203-2;Q14203-3;Q14203-4;Q14203-6;Q14203;Q6AWB1;E7EWF7	DCTN1;DKFZp686E0752	Dynactin subunit 1		NaN	0	0	0	0	0	0	0	0
E9PD53;Q9NTJ3-2;Q9NTJ3	SMC4	Structural maintenance of chromosomes protein;Structural maintenance of chromosomes protein 4		NaN	0	0	0	0	0	0	0	0
E9PDE8;O95757;D6RJ96	HSPA4L	Heat shock 70 kDa protein 4L		NaN	0	0	0	0	0	0	0	0
U3KPX1;U3KPX8;E9PF46;F8WA34;U3KQL2;P14621	ACYP2	Acylphosphatase;Acylphosphatase-2		NaN	0	0	0	0	0	0	0	0
F8WDN7;E9PGZ4;Q9NTJ5-2;Q9NTJ5	SACM1L	Phosphatidylinositide phosphatase SAC1		NaN	0	0	0	0	12110000	16097000	0	0
E9PHI6;Q9Y6G9	DYNC1LI1	Cytoplasmic dynein 1 light intermediate chain 1		NaN	0	0	0	0	0	0	0	0
H0YEN2;E9PQP7;H7BXH2;E9PKF6;Q5H9R7-3;Q5H9R7-4;Q5H9R7-6;Q5H9R7-2;Q5H9R7;Q5H9R7-5	PPP6R3	Serine/threonine-protein phosphatase 6 regulatory subunit 3		NaN	0	0	0	0	8414600	5156100	0	0
E9PKN0;E9PQ01;O94913	PCF11	Pre-mRNA cleavage complex 2 protein Pcf11		NaN	0	0	0	0	0	0	0	0
E9PKP0;H0YE52;H0YCP5;H0YEF3;E9PN81;Q8TDP1	RNASEH2C	Ribonuclease H2 subunit C		NaN	0	0	0	0	0	0	0	0
E9PKP7;P17480-2;P17480	UBTF	Nucleolar transcription factor 1		NaN	0	0	0	0	0	0	0	0
E9PRK8;E9PKY7;P02794;E9PQR3;E9PKM5;E9PK45;G3V192	FTH1	Ferritin;Ferritin heavy chain;Ferritin heavy chain, N-terminally processed		NaN	0	0	4022300	9772600	0	0	0	0
E9PL69;P23921;E9PP77;H0YCY7	RRM1	Ribonucleoside-diphosphate reductase large subunit		NaN	0	4842300	6524600	11141000	0	0	0	0
E9PRZ9;E9PM92;O00193	C11orf58;SMAP	Small acidic protein		NaN	0	0	0	0	7283100	10451000	0	0
Q5JR06;Q5JR07;E9PN11;E9PQH6;Q5JR08;Q5JR05;U3KQA9;U3KQV3;P08134;E9PLA2	RHOC	Rho-related GTP-binding protein RhoC		NaN	0	0	0	0	0	0	0	0
E9PRR7;Q14331	FRG1	Protein FRG1		NaN	0	0	0	0	0	0	0	0
F2Z2Q7;Q5T1N2;Q5T1N1-2;Q5T1N1-3;Q5T1N1-4;Q5T1N1	AKNAD1	Protein AKNAD1		NaN	0	0	0	0	0	0	0	0
F2Z2W7;Q8IZ69-2;Q8IZ69	TRMT2A	tRNA (uracil-5-)-methyltransferase homolog A		NaN	0	0	0	0	4816500	6136700	0	0
F5GWN1;J3KRP6;J3QS72;X6R3J2;J3QQM2;J3KT74;J3QQW2;Q15532-2;Q15532	SS18	Protein SSXT		NaN	0	0	0	0	16931000	12156000	0	0
F5H4U8;F5H7C6;F5GYF7;F5H248;Q9UBW8	COPS7A	COP9 signalosome complex subunit 7a		NaN	0	0	0	0	0	0	0	0
F5GYN4;J3KR44;F5GYJ8;Q96FW1;F5H6Q1	OTUB1	Ubiquitin thioesterase OTUB1		NaN	0	0	40149000	55381000	0	0	0	0
F5H1Y3;P39748-2;P39748	FEN1	Flap endonuclease 1		NaN	0	0	0	0	0	0	0	0
F5H1Y4;Q9HD26-3;Q9HD26-2;Q9HD26	GOPC	Golgi-associated PDZ and coiled-coil motif-containing protein		NaN	0	0	0	0	12351000	10618000	0	0
F5H345;P08397-4;P08397-3;P08397-2;P08397	HMBS	Porphobilinogen deaminase		NaN	0	0	13648000	7054400	0	0	0	0
J3KS14;F5H478;J3KRU5;X6R3T8;J3QLH3;J3QQJ0;Q9UHR5-2;Q9UHR5	SAP30BP	SAP30-binding protein		NaN	0	0	0	0	0	0	0	0
F6VRR5;Q9BY77-2;Q9BY77	POLDIP3	Polymerase delta-interacting protein 3		NaN	0	0	0	0	8268300	5229400	0	0
F8VVA2;Q9BUQ8	DDX23	Probable ATP-dependent RNA helicase DDX23		NaN	0	0	0	0	0	0	0	0
F8WBC5;O75312	ZPR1	Zinc finger protein ZPR1		NaN	0	0	0	0	0	0	0	0
F8WBH7;O95456-2;O95456	PSMG1	Proteasome assembly chaperone 1		NaN	0	0	0	0	2932600	3496800	0	0
F8WBJ6;Q9NRX1	PNO1	RNA-binding protein PNO1		NaN	0	0	0	0	7622500	4202100	0	0
F8WBW2;Q9UFE4-2;Q9UFE4;C9IZC4	CCDC39	Coiled-coil domain-containing protein 39		NaN	0	0	0	0	0	0	0	0
F8WDU6;O43592	XPOT	Exportin-T		NaN	0	0	0	0	0	0	0	0
G3V1Q8;Q9H2K8	TAOK3	Serine/threonine-protein kinase TAO3		NaN	0	0	0	0	2118300	3081400	0	0
G3V2A0;G3XAH6;P51003;H0YJL4	PAPOLA	Poly(A) polymerase alpha		NaN	0	0	0	0	0	0	0	0
G3V570;Q6V3B1;G3V563;G3V5L1;G3V2R5;P61244-3;P61244-4;P61244-2;P61244	MAX	Protein max		NaN	0	0	0	0	7201200	5142800	0	0
G3V484;G3V3P8;G3V4B2;G3V2Z2;Q96Q27;Q96Q27-2	ASB2	Ankyrin repeat and SOCS box protein 2		NaN	0	0	0	0	0	0	0	0
G3V3B3;Q9UBV2-2;Q9UBV2	SEL1L	Protein sel-1 homolog 1		NaN	0	0	19359000	11488000	0	0	0	0
G5E9C0;Q9HB58-4;Q9HB58-2;Q9HB58-5;Q9HB58-3;Q9HB58-7;Q9HB58;Q9HB58-6	SP110	Sp110 nuclear body protein		NaN	0	0	0	0	6744100	6409200	0	0
H0Y332;Q5T5C0	STXBP5	Syntaxin-binding protein 5		NaN	0	0	0	0	0	0	0	0
H0Y580;Q9NR50-3;Q9NR50-2;Q9NR50	EIF2B3	Translation initiation factor eIF-2B subunit gamma		NaN	0	0	0	0	2130300	4150400	0	0
H0Y621;H0Y5K5;Q9Y282-2;Q9Y282;Q9Y282-3	ERGIC3	Endoplasmic reticulum-Golgi intermediate compartment protein 3		NaN	0	0	0	0	0	0	0	0
H0Y626;J3QL38;K7EL43;B3KP96;O95361;I3L073;A0A087WSX6;O95170;Q5XX13-3;Q5XX13-4;Q5XX13;Q5XX13-2	TRIM16	Tripartite motif-containing protein 16		NaN	5583900	10213000	0	0	0	0	0	0
H0Y818;P40692-2;P40692-3;P40692	MLH1	DNA mismatch repair protein Mlh1		NaN	0	0	0	0	2890100	4426900	0	0
H0Y8U3;P42285	SKIV2L2	Superkiller viralicidic activity 2-like 2		NaN	0	0	0	0	0	0	0	0
H0Y9R3;Q9H7D7-2;Q9H7D7	WDR26	WD repeat-containing protein 26		NaN	32924000	43633000	0	0	0	0	0	0
U3KQ83;U3KPX3;H0Y9X2;U3KQK7;P48729;P48729-2	CSNK1A1	Casein kinase I isoform alpha		NaN	0	0	0	0	0	0	0	0
H0YCU2;Q9H0F6	SHARPIN	Sharpin		NaN	0	0	0	0	4342800	7609400	0	0
H0YFC4;Q86YS7;Q86YS7-2;Q86YS7-3;Q86YS7-4;Q86YS7-5	C2CD5	C2 domain-containing protein 5		NaN	0	0	0	0	0	0	0	0
H0YG15;P57740-3;P57740-2;P57740	NUP107	Nuclear pore complex protein Nup107		NaN	0	0	0	0	0	0	0	0
H0YH33;Q9Y3F4;Q9Y3F4-2	STRAP	Serine-threonine kinase receptor-associated protein		NaN	0	0	0	0	0	0	0	0
H0YI11;H0YH84;F8VRS8;F8W145;F8VV52;Q9NZN8-2;Q9NZN8-4;Q9NZN8-5;Q9NZN8	CNOT2	CCR4-NOT transcription complex subunit 2		NaN	0	0	0	0	250750	98851	0	0
H0YJA2;Q6PJT7-5;Q6PJT7-9;Q6PJT7-2;Q6PJT7;H0YJ87;A0A087WTC9;G3V4R5;G3V5I6;G3V411;G3V256;Q6PJT7-10;Q6PJT7-4;Q6PJT7-3;Q6PJT7-11	ZC3H14	Zinc finger CCCH domain-containing protein 14		NaN	0	0	0	0	10162000	11920000	0	0
H0YK03;Q8TBA6-2;Q8TBA6	GOLGA5	Golgin subfamily A member 5		NaN	0	0	0	0	0	0	0	0
H0YKB3;Q00796-2;Q00796	SORD	Sorbitol dehydrogenase		NaN	0	0	0	0	0	0	0	0
H3BLU7;O43488;Q8NHP1	AKR7A2;AKR7L	Aflatoxin B1 aldehyde reductase member 2;Aflatoxin B1 aldehyde reductase member 4		NaN	0	0	17556000	25109000	0	0	0	0
H3BPG5;H3BV80;H3BMS0;H3BMM9;H3BTC0;Q15287-3;Q15287-2;Q15287	RNPS1	RNA-binding protein with serine-rich domain 1		NaN	0	0	0	0	0	0	0	0
H3BMQ0;P49815-7;P49815-6;P49815-5;P49815-3;P49815-2;P49815-4;P49815	TSC2	Tuberin		NaN	0	0	0	0	0	0	0	0
H3BN02;P20702	ITGAX	Integrin alpha-X		NaN	0	0	0	0	12484000	0	0	0
H3BPA9;H3BVG0;Q8N1F7-2;Q8N1F7	NUP93	Nuclear pore complex protein Nup93		NaN	0	0	0	0	0	0	0	0
H3BV95	UBE2Q2			NaN	0	0	0	0	0	0	0	0
H7C125;P61019-2;P61019	RAB2A	Ras-related protein Rab-2A		NaN	0	0	0	0	0	0	0	0
H7C1H4;Q96CV9-3;Q96CV9-2;Q96CV9	OPTN	Optineurin		NaN	0	0	0	0	7059900	10288000	0	0
H7C1J4;Q6BDS2	UHRF1BP1	UHRF1-binding protein 1		NaN	0	0	0	0	0	0	0	0
H7C4H2;Q9Y5M8	SRPRB	Signal recognition particle receptor subunit beta		NaN	0	0	0	0	0	0	31723000	9992500
M0QXG9;M0R3F4;M0R2A4;M0R2K3;M0R193;M0R0I0;M0R2I2;J3KQS6;Q9NWV8-3;Q9NWV8	BABAM1	BRISC and BRCA1-A complex member 1		NaN	0	0	0	0	0	0	0	0
J3QL26;J3KSB0;J3QLA6;J3QQV0;Q8TF05-2;Q8TF05	PPP4R1	Serine/threonine-protein phosphatase 4 regulatory subunit 1		NaN	0	0	0	0	0	0	0	0
J3KSS7;Q9NZ52-4;Q9NZ52;B0QYR9;B0QYS0;B0QYS1;A0A087WYN2;B0QYS2;B0QYS3;B0QYR5;J3QRS8;B0QYS5;H3BPI3;J3QRP3;B7Z1E9;H3BMM6;B0QYR6;Q9UJY5-4;Q9UJY5-3;Q9NZ52-3;Q9UJY4;Q9UJY5;Q9UJY5-6;Q9NZ52-2	GGA3;GGA1;GGA2	ADP-ribosylation factor-binding protein GGA3;ADP-ribosylation factor-binding protein GGA1;ADP-ribosylation factor-binding protein GGA2		NaN	0	0	0	0	0	0	0	0
K7ELG0;Q96R06	SPAG5	Sperm-associated antigen 5		NaN	0	0	0	0	2653500	5526700	0	0
K7EM38;F8WCH0	ACTG1			NaN	0	0	0	0	3712800	11943000	0	0
K7EMM8;Q49A26-4;Q49A26-2;Q49A26-3;Q49A26;K7EPU6;Q49A26-5	GLYR1	Putative oxidoreductase GLYR1		NaN	0	0	0	0	5960700	10308000	0	0
K7EQQ1;O96005-4;O96005	CLPTM1	Cleft lip and palate transmembrane protein 1		NaN	0	0	0	0	13027000	13283000	0	0
K7ES31;K7ERF1;Q9UBQ5-2;Q9UBQ5	EIF3K	Eukaryotic translation initiation factor 3 subunit K		NaN	0	0	7265300	5169600	0	0	0	0
M0QX27;M0R2E9;M0R0H5;M0QYR6;M0R1I2;Q03405-2;Q03405-3;Q03405	PLAUR	Urokinase plasminogen activator surface receptor		NaN	0	0	0	0	0	0	0	0
M0QXC3;M0R2Z3;M0R303;M0R2D2;M0R047;M0R1Y4;M0R003;Q3ZCQ8;Q3ZCQ8-2	TIMM50	Mitochondrial import inner membrane translocase subunit TIM50		NaN	0	0	0	0	0	0	0	0
M0QZB4;M0QZR8;M0R2B7;P28340	POLD1	DNA polymerase;DNA polymerase delta catalytic subunit		NaN	0	0	0	0	0	0	0	0
M0R1W8;M0QZJ5;Q9BV35-4;Q9BV35-2;Q9BV35;Q9BV35-3	SLC25A23	Calcium-binding mitochondrial carrier protein SCaMC-3		NaN	0	0	0	0	0	0	0	0
M0QZR4;Q92888-2;Q92888;Q92888-3;Q92888-4;M0QXV6;M0R2C7;M0QYC1	ARHGEF1	Rho guanine nucleotide exchange factor 1		NaN	0	0	0	0	45085000	33325000	0	0
M0R0K7;M0R0H0;M0R0A9;P55899	FCGRT	IgG receptor FcRn large subunit p51		NaN	0	0	0	0	0	0	0	0
M0R2S2;M0R165;Q9UBC2-4;Q9UBC2-3;Q9UBC2;Q9UBC2-2	EPS15L1	Epidermal growth factor receptor substrate 15-like 1		NaN	0	0	0	0	0	0	0	0
O00148;O00148-2;K7EQN7;O00148-3;K7EN69;H0Y400;K7ENP6;K7EL56;K7EIL8;A0A140T9L4;A0A140T973;A0A140T9K1;A0A140T9K2;A0A0D9SEM9;A0A140T9N3	DDX39A	ATP-dependent RNA helicase DDX39A		NaN	7758700	10337000	0	0	0	0	0	0
O00186	STXBP3	Syntaxin-binding protein 3		NaN	0	0	0	0	0	0	0	0
O00264-2;O00264	PGRMC1	Membrane-associated progesterone receptor component 1		NaN	0	0	0	0	0	0	0	0
O00487	PSMD14	26S proteasome non-ATPase regulatory subunit 14		NaN	0	0	0	0	15390000	16078000	0	0
O14647-2;O14647;A0A1B0GU59;A0A0D9SGK0;B7Z3I4;A0A1B0GTU9;O14647-3	CHD2	Chromodomain-helicase-DNA-binding protein 2		NaN	0	0	0	0	24808000	14809000	0	0
O14879	IFIT3	Interferon-induced protein with tetratricopeptide repeats 3		NaN	0	0	0	0	0	0	0	0
O14967-2;O14967	CLGN	Calmegin		NaN	0	0	0	0	0	0	0	0
O15164	TRIM24	Transcription intermediary factor 1-alpha		NaN	0	0	0	0	0	0	0	0
O15370	SOX12	Transcription factor SOX-12		NaN	0	0	0	0	0	0	0	0
O43290;E9PQI8	SART1	U4/U6.U5 tri-snRNP-associated protein 1		NaN	0	0	0	0	0	0	0	0
O43823	AKAP8	A-kinase anchor protein 8		NaN	0	0	0	0	13795000	34697000	0	0
O60488-2;O60488;D6RFW9;D6RDA8;D6RD96;D6RF95;H0Y9A0	ACSL4	Long-chain-fatty-acid--CoA ligase 4		NaN	39669000	18999000	0	0	0	0	0	22818000
O60669	SLC16A7	Monocarboxylate transporter 2		NaN	0	0	0	0	3401300	4931000	0	0
O60832	DKC1	H/ACA ribonucleoprotein complex subunit 4		NaN	0	0	6506000	12403000	0	0	0	0
O75146;O75146-2	HIP1R	Huntingtin-interacting protein 1-related protein		NaN	0	0	0	0	0	0	0	0
O75381-2;O75381	PEX14	Peroxisomal membrane protein PEX14		NaN	0	0	0	0	26310000	12168000	0	0
O75487-2;O75487	GPC4	Glypican-4;Secreted glypican-4		NaN	0	0	0	0	0	0	0	0
O75688-3;O75688	PPM1B	Protein phosphatase 1B		NaN	0	0	0	0	0	0	0	0
O75717-2;O75717	WDHD1	WD repeat and HMG-box DNA-binding protein 1		NaN	0	0	0	0	0	0	0	0
O75891-4;O75891;O75891-3	ALDH1L1	Cytosolic 10-formyltetrahydrofolate dehydrogenase		NaN	0	0	0	0	14609000	15479000	0	0
O75940	SMNDC1	Survival of motor neuron-related-splicing factor 30		NaN	0	0	0	0	19682000	17317000	0	0
O76031	CLPX	ATP-dependent Clp protease ATP-binding subunit clpX-like, mitochondrial		NaN	0	0	0	0	0	0	0	0
O94819	KBTBD11	Kelch repeat and BTB domain-containing protein 11		NaN	0	0	0	0	0	0	0	0
O95202;O95202-2;O95202-3	LETM1	LETM1 and EF-hand domain-containing protein 1, mitochondrial		NaN	0	0	0	0	5077300	12194000	0	0
O95782-2;O95782	AP2A1	AP-2 complex subunit alpha-1		NaN	0	0	0	0	0	0	0	0
O95881	TXNDC12	Thioredoxin domain-containing protein 12		NaN	7445800	16578000	0	0	0	0	0	0
P02786;G3V0E5;F8WBE5	TFRC	Transferrin receptor protein 1;Transferrin receptor protein 1, serum form		NaN	5197800	0	0	0	9566100	16516000	0	0
P04181	OAT	Ornithine aminotransferase, mitochondrial;Ornithine aminotransferase, hepatic form;Ornithine aminotransferase, renal form		NaN	0	0	0	0	10899000	9751100	0	0
P06280	GLA	Alpha-galactosidase A		NaN	0	0	0	0	23609000	22407000	0	0
P07510-2;P07510	CHRNG	Acetylcholine receptor subunit gamma		NaN	0	0	0	0	0	0	0	0
P08579	SNRPB2	U2 small nuclear ribonucleoprotein B		NaN	26616000	67882000	0	0	0	0	0	0
P09543-2;P09543	CNP	2,3-cyclic-nucleotide 3-phosphodiesterase		NaN	0	0	0	0	0	0	0	0
P09651-3	HNRNPA1	Heterogeneous nuclear ribonucleoprotein A1;Heterogeneous nuclear ribonucleoprotein A1, N-terminally processed		NaN	0	0	0	0	0	0	0	0
P09914-2;Q5T764;P09914	IFIT1;IFIT1B	Interferon-induced protein with tetratricopeptide repeats 1;Interferon-induced protein with tetratricopeptide repeats 1B		NaN	0	0	0	0	10362000	9629700	0	0
P0CF97;D6RAC6	FAM200B	Putative protein FAM200B		NaN	0	0	0	0	0	0	0	17696000
P10451-3;P10451-4;P10451-5;P10451-2;P10451;D6R9C5;CON__P31096	SPP1	Osteopontin		NaN	7974100	0	17387000	0	1023500	39419	402810	0
P11215;P11215-2	ITGAM	Integrin alpha-M		NaN	0	0	0	0	0	0	0	0
P14780	MMP9	Matrix metalloproteinase-9;67 kDa matrix metalloproteinase-9;82 kDa matrix metalloproteinase-9		NaN	0	0	0	0	0	0	0	0
P16220-2;P16220;E9PAR2;Q03060-23;Q03060-9;Q03060-24;Q03060-8;H7C1R5;C9JBT4;Q03060-32;Q03060-26;C9J896;G5E998;Q03060-21;Q03060-31;Q03060-6;P18846-2;P16220-3;P18846	CREB1;CREM;ATF1	Cyclic AMP-responsive element-binding protein 1;Cyclic AMP-dependent transcription factor ATF-1		NaN	0	0	0	0	23339000	19103000	0	0
P16930-2;P16930	FAH	Fumarylacetoacetase		NaN	0	0	0	0	22794000	13955000	0	0
P17661	DES	Desmin		NaN	0	0	0	0	0	0	33639000	11590000
P17813-2;P17813	ENG	Endoglin		NaN	0	0	0	0	18880000	11704000	0	0
P20020-5;P20020-2;P20020-6;P20020-3;P20020-4;P20020;E7ERY9;Q16720-8;Q16720-7;Q16720-6;Q16720-3;Q16720-5;Q16720-2;Q16720-4;Q16720;H0Y7S3;Q01814-4;Q01814-7;Q01814-3;Q01814-6;Q01814-2;Q01814-8;Q01814-5;Q01814	ATP2B1;ATP2B3	Plasma membrane calcium-transporting ATPase 1;Calcium-transporting ATPase;Plasma membrane calcium-transporting ATPase 3		NaN	0	0	0	0	43420000	6654000	0	0
P21980	TGM2	Protein-glutamine gamma-glutamyltransferase 2		NaN	0	0	0	0	18557000	2076500	0	0
P22059	OSBP	Oxysterol-binding protein 1		NaN	6976500	5890600	0	0	0	0	0	0
P22102;A0A140TA71	GART	Trifunctional purine biosynthetic protein adenosine-3;Phosphoribosylamine--glycine ligase;Phosphoribosylformylglycinamidine cyclo-ligase;Phosphoribosylglycinamide formyltransferase		NaN	10526000	4029400	0	0	0	0	0	0
P23469-3;P23469-2;P23469;S4R448;Q5VWH6;Q5VWH5;S4R2Y5	PTPRE	Receptor-type tyrosine-protein phosphatase epsilon;Protein-tyrosine-phosphatase		NaN	0	0	0	0	13354000	1495900	0	0
P23634-5;P23634-4;P23634-3;P23634-2;P23634-7;P23634-6;P23634-8;P23634	ATP2B4	Plasma membrane calcium-transporting ATPase 4		NaN	0	0	0	0	11854000	9789500	0	0
P24928;A0A087WWE2	POLR2A	DNA-directed RNA polymerase II subunit RPB1;DNA-directed RNA polymerase		NaN	0	0	0	0	0	0	3931900	7128200
Q8IV96;P26196	DDX6	Probable ATP-dependent RNA helicase DDX6		NaN	0	0	0	0	0	0	19683000	13415000
P27986;P27986-4;E5RHI0;E5RGI8	PIK3R1	Phosphatidylinositol 3-kinase regulatory subunit alpha		NaN	0	0	17368000	0	0	0	0	0
P28482-2;P28482	MAPK1	Mitogen-activated protein kinase 1		NaN	0	0	0	0	0	0	0	0
P31350;P31350-2	RRM2	Ribonucleoside-diphosphate reductase subunit M2		NaN	0	0	0	0	0	0	0	0
P31937	HIBADH	3-hydroxyisobutyrate dehydrogenase, mitochondrial		NaN	0	0	6225000	2853600	0	0	0	0
P35251-2;P35251	RFC1	Replication factor C subunit 1		NaN	2521000	4457500	0	0	0	0	0	0
P35269;M0R0R9;M0QXD6;H0Y9V6;C9JRR4;REV__Q5JVM0;H0YA78;REV__A6NGX6;A6NGX6;REV__Q9BT43;REV__A0A087WUX4;A0A087WUX4;Q9H7B4-2;REV__Q8IZU1;Q5SZG2;REV__P27824-3;REV__P27824;REV__P27824-2;REV__Q9UM54-5;REV__A0A0A0MRM8;REV__Q9UM54-2;REV__F5H638;F5H638;REV__Q9P218;REV__Q9UM54-6;REV__Q9UM54-4;REV__Q9UM54-1;REV__Q9UM54;REV__A0A0D9SGC1;REV__E7EW20;REV__Q9P218-2;REV__Q9P218-3;REV__A6NE52;REV__Q07283;REV__A0A0A…	GTF2F1	General transcription factor IIF subunit 1		NaN	0	0	0	0	6248500	6948200	0	0
P35749-4;P35749-3;P35749;P35749-2	MYH11	Myosin-11		NaN	0	0	20578000	15527000	0	0	0	0
P41226	UBA7	Ubiquitin-like modifier-activating enzyme 7		NaN	0	0	0	0	0	0	0	0
P41229-4;P41229-3;P41229-2;P41229-5;P41229	KDM5C	Lysine-specific demethylase 5C		NaN	0	0	0	0	0	0	0	0
P42166;P42167-3	TMPO	Lamina-associated polypeptide 2, isoform alpha;Thymopoietin;Thymopentin;Lamina-associated polypeptide 2, isoforms beta/gamma;Thymopoietin;Thymopentin		NaN	0	0	0	0	13016000	8698200	0	0
P42768	WAS	Wiskott-Aldrich syndrome protein		NaN	0	0	0	0	0	7064000	0	0
P43405-2;P43405	SYK	Tyrosine-protein kinase SYK		NaN	24233000	17022000	0	0	0	0	0	0
P47755;C9JUG7;F8W9N7;A0A0D9SET8;P47755-2	CAPZA2	F-actin-capping protein subunit alpha-2		NaN	0	0	8606600	19533000	0	0	0	0
P47985;P0C7P4	UQCRFS1;UQCRFS1P1	Cytochrome b-c1 complex subunit Rieske, mitochondrial;Cytochrome b-c1 complex subunit 11;Putative cytochrome b-c1 complex subunit Rieske-like protein 1		NaN	0	0	0	0	81222000	100190000	8130700	0
P48736	PIK3CG	Phosphatidylinositol 4,5-bisphosphate 3-kinase catalytic subunit gamma isoform		NaN	0	0	0	0	2510800	1153000	0	0
P49321-2;Q5T624;E9PI86;E9PRH9;E9PPQ8	NASP	Nuclear autoantigenic sperm protein		NaN	0	0	0	0	0	0	0	0
P49682;P49682-2	CXCR3	C-X-C chemokine receptor type 3		NaN	0	0	0	0	0	0	0	0
P49750-3;P49750;P49750-4;F8VU51;H0YIQ2;H0YI23	YLPM1	YLP motif-containing protein 1		NaN	0	0	0	0	0	0	6847500	2066500
P49841;P49841-2	GSK3B	Glycogen synthase kinase-3 beta		NaN	0	0	0	0	15918000	19359000	0	0
P51665;H3BNT7;H3BTM8	PSMD7	26S proteasome non-ATPase regulatory subunit 7		NaN	0	0	0	0	15147000	7558400	0	0
P54652	HSPA2	Heat shock-related 70 kDa protein 2		NaN	0	0	0	0	107340000	3834800	0	0
P55081	MFAP1	Microfibrillar-associated protein 1		NaN	6227500	9252800	0	0	0	0	0	0
P55795	HNRNPH2	Heterogeneous nuclear ribonucleoprotein H2		NaN	0	0	0	0	0	0	4260500	9920600
P55957;P55957-2;P55957-4	BID	BH3-interacting domain death agonist;BH3-interacting domain death agonist p15;BH3-interacting domain death agonist p13;BH3-interacting domain death agonist p11		NaN	0	0	0	0	0	0	11723000	6154800
P58546;C9JL85	MTPN	Myotrophin		NaN	0	0	96246000	67619000	0	0	0	0
P61956-2;P61956	SUMO2	Small ubiquitin-related modifier 2		NaN	0	0	0	0	0	0	99891000	105320000
P62310	LSM3	U6 snRNA-associated Sm-like protein LSm3		NaN	0	0	0	0	135420000	13675000	0	0
P62834;A0A075B6Q0	RAP1A	Ras-related protein Rap-1A		NaN	0	0	0	0	20742000	19218000	0	0
P62877	RBX1	E3 ubiquitin-protein ligase RBX1;E3 ubiquitin-protein ligase RBX1, N-terminally processed		NaN	0	0	0	0	0	0	0	0
Q9BYK2;Q8WVC2;Q9BYK1;P63220	RPS21	40S ribosomal protein S21		NaN	0	0	0	0	0	0	0	0
P63261;I3L3I0;I3L1U9;I3L4N8;I3L3R2;J3KT65	ACTG1	Actin, cytoplasmic 2;Actin, cytoplasmic 2, N-terminally processed		NaN	0	0	0	0	0	0	0	0
P78382-2;P78382	SLC35A1	CMP-sialic acid transporter		NaN	0	0	0	0	0	0	0	0
P84550-2;G3V3E1;G3V5H7;P84550-3;P84550	SKOR1	SKI family transcriptional corepressor 1		NaN	0	0	0	0	0	0	0	0
U3KQ26;P85037-2;P85037	FOXK1	Forkhead box protein K1		NaN	0	0	0	0	0	0	2054200	6326400
Q00534	CDK6	Cyclin-dependent kinase 6		NaN	0	0	0	0	15608000	25554000	0	0
Q00722-3;Q00722-2;Q00722	PLCB2	1-phosphatidylinositol 4,5-bisphosphate phosphodiesterase beta-2		NaN	0	0	0	0	0	0	6962900	3520000
Q00994	NGFRAP1	Protein BEX3		NaN	0	0	0	0	0	0	0	0
Q00G26	PLIN5	Perilipin-5		NaN	0	0	0	0	0	0	0	0
Q01085;Q01085-2	TIAL1	Nucleolysin TIAR		NaN	0	0	0	0	2008300	1436100	0	0
Q01970-2;Q01970	PLCB3	1-phosphatidylinositol 4,5-bisphosphate phosphodiesterase beta-3		NaN	4338600	5672300	0	0	0	0	0	0
Q03701	CEBPZ	CCAAT/enhancer-binding protein zeta		NaN	0	0	0	0	0	0	0	0
Q04941	PLP2	Proteolipid protein 2		NaN	9787600	6454400	0	0	0	0	0	0
Q5T760;Q05519-2;Q05519	SRSF11	Serine/arginine-rich splicing factor 11		NaN	0	0	23544000	15364000	0	0	0	0
Q05655;Q05655-2	PRKCD	Protein kinase C delta type;Protein kinase C delta type regulatory subunit;Protein kinase C delta type catalytic subunit		NaN	0	4262700	0	0	0	8906100	0	0
Q06587-2;Q06587	RING1	E3 ubiquitin-protein ligase RING1		NaN	0	0	0	0	13370000	12297000	0	0
Q07065	CKAP4	Cytoskeleton-associated protein 4		NaN	0	0	0	0	0	0	0	0
Q08170;A0A0D9SEM4;Q13247-2	SRSF4	Serine/arginine-rich splicing factor 4		NaN	0	0	0	0	5204800	5984800	0	0
Q09472;Q92793-2;Q92793	EP300;CREBBP	Histone acetyltransferase p300;CREB-binding protein		NaN	0	0	0	0	8186900	10544000	0	0
Q12931-2;Q12931	TRAP1	Heat shock protein 75 kDa, mitochondrial		NaN	0	0	0	0	16139000	18150000	0	0
Q13131;Q13131-2	PRKAA1	5-AMP-activated protein kinase catalytic subunit alpha-1		NaN	0	0	0	0	0	0	0	0
Q13541	EIF4EBP1	Eukaryotic translation initiation factor 4E-binding protein 1		NaN	0	0	0	0	0	0	0	0
Q13564-3;Q13564-2;Q13564;Q13564-4	NAE1	NEDD8-activating enzyme E1 regulatory subunit		NaN	0	0	0	0	13265000	12546000	0	0
Q14151;K7EQU4;K7ERX3	SAFB2	Scaffold attachment factor B2		NaN	0	0	0	0	15425000	15981000	0	0
Q14692	BMS1	Ribosome biogenesis protein BMS1 homolog		NaN	0	0	0	0	0	0	0	0
Q15042-4;Q15042;Q15042-3	RAB3GAP1	Rab3 GTPase-activating protein catalytic subunit		NaN	0	0	0	0	0	0	0	14162000
Q15059-2;Q15059;A9J571	BRD3	Bromodomain-containing protein 3		NaN	0	0	0	0	0	0	19354000	0
Q15274	QPRT	Nicotinate-nucleotide pyrophosphorylase [carboxylating]		NaN	0	0	0	0	35790000	28151000	0	0
Q5QPE1;Q15437	SEC23B	Protein transport protein Sec23B		NaN	0	0	0	0	0	0	0	0
Q15800-2;Q15800	MSMO1	Methylsterol monooxygenase 1		NaN	0	0	0	0	0	0	0	0
Q16512-3;Q16512;Q16512-2;K7EN76	PKN1	Serine/threonine-protein kinase N1		NaN	0	0	0	0	0	0	0	0
Q16706	MAN2A1	Alpha-mannosidase 2		NaN	0	0	0	0	0	0	0	0
Q29RF7;H0Y9L6	PDS5A	Sister chromatid cohesion protein PDS5 homolog A		NaN	0	0	0	0	0	4868400	0	0
Q2TAY7-2;Q2TAY7	SMU1	WD40 repeat-containing protein SMU1;WD40 repeat-containing protein SMU1, N-terminally processed		NaN	0	0	0	0	0	0	0	0
Q5JPT2;Q96B97-2;Q96B97;Q96B97-3;Q5JPT3;Q5JPT1;Q5VSN0	SH3KBP1	SH3 domain-containing kinase-binding protein 1		NaN	0	0	0	0	16846000	11228000	0	0
Q5JQC9-2;Q5JQC9	AKAP4	A-kinase anchor protein 4		NaN	0	0	0	0	0	0	0	0
X6R5Z6;Q5JTJ3-3;Q5JTJ3;Q5JTJ3-2	COA6	Cytochrome c oxidase assembly factor 6 homolog		NaN	2118400	5529700	0	0	0	0	0	0
Q5JTZ9	AARS2	Alanine--tRNA ligase, mitochondrial		NaN	0	0	0	0	0	0	0	0
Q5M9N0-2;Q5M9N0;Q5M9N0-3	CCDC158	Coiled-coil domain-containing protein 158		NaN	0	0	0	0	0	0	0	0
Q5T4S7-3;Q5T4S7-4;Q5T4S7;Q5T4S7-2;A0A0A0MSW0;Q5T4S7-6;Q5T4S7-5	UBR4	E3 ubiquitin-protein ligase UBR4		NaN	0	0	0	0	9350900	10036000	0	0
Q5UIP0-2;Q5UIP0;H7C2B5	RIF1	Telomere-associated protein RIF1		NaN	2446600	4492800	0	0	0	0	0	0
R4GMN2;Q5VZ89-5;Q5VZ89-3;Q5VZ89;Q5VZ89-7	DENND4C	DENN domain-containing protein 4C		NaN	0	0	0	0	0	0	0	0
Q68E01-4;Q68E01-3;Q68E01-2;Q68E01	INTS3	Integrator complex subunit 3		NaN	0	0	0	0	13657000	6429500	0	0
Q6IQ49-3;Q6IQ49-2;Q6IQ49	SDE2	Protein SDE2 homolog		NaN	0	0	0	0	0	0	0	0
Q6RW13-2;Q6RW13	AGTRAP	Type-1 angiotensin II receptor-associated protein		NaN	0	0	0	0	0	0	0	0
Q6ZUJ8-2;Q6ZUJ8	PIK3AP1	Phosphoinositide 3-kinase adapter protein 1		NaN	0	0	0	0	0	0	0	0
Q7KZ85;Q7KZ85-3	SUPT6H	Transcription elongation factor SPT6		NaN	0	0	11971000	6865700	0	0	0	0
Q7L2J0	MEPCE	7SK snRNA methylphosphate capping enzyme		NaN	0	0	0	0	7998700	8576600	0	0
Q86Y13	DZIP3	E3 ubiquitin-protein ligase DZIP3		NaN	0	0	0	0	0	0	0	0
Q86YP4-2;Q86YP4;Q86YP4-3;A0A0U1RR30;A0A0U1RRM1;Q8WXI9	GATAD2A;GATAD2B	Transcriptional repressor p66-alpha;Transcriptional repressor p66-beta		NaN	0	0	0	0	0	0	1997400	6309300
Q8IY57-3;Q8IY57;Q8IY57-5	YAF2	YY1-associated factor 2		NaN	0	0	0	0	7288800	7233300	0	0
Q8IY81	FTSJ3	pre-rRNA processing protein FTSJ3		NaN	0	0	0	0	0	0	0	0
Q8IZP2	ST13P4	Putative protein FAM10A4		NaN	0	0	0	0	0	0	0	0
Q8N0X7	SPG20	Spartin		NaN	0	0	0	0	7524300	6718600	0	0
Q8N122-3;Q8N122	RPTOR	Regulatory-associated protein of mTOR		NaN	0	0	0	0	8274000	6954800	0	0
Q8N9T8	KRI1	Protein KRI1 homolog		NaN	0	0	0	0	15021000	8330700	0	0
Q8NB78;H0Y6H0;Q8NB78-2	KDM1B	Lysine-specific histone demethylase 1B		NaN	0	0	0	0	0	0	0	0
Q8NBX0	SCCPDH	Saccharopine dehydrogenase-like oxidoreductase		NaN	0	0	0	0	14022000	24046000	0	0
Q8NCM8;Q8NCM8-2;H0YDE0;Q8NCM8-3	DYNC2H1	Cytoplasmic dynein 2 heavy chain 1		NaN	0	0	0	0	0	0	19818000	25781000
Q8ND04;Q8ND04-2	SMG8	Protein SMG8		NaN	0	0	0	0	0	0	0	0
Q8ND24;E9PN76;Q8ND24-2	RNF214	RING finger protein 214		NaN	0	0	0	0	7850800	0	0	0
Q8NEZ4-2;Q8NEZ4;Q8NEZ4-3	KMT2C	Histone-lysine N-methyltransferase 2C		NaN	0	0	0	0	0	0	0	0
Q8NFQ6;Q5TI88;Q8NFQ6-2	BPIFC	BPI fold-containing family C protein		NaN	0	0	0	0	14955000	5106600	0	0
Q8NGP9	OR5AR1	Olfactory receptor 5AR1		NaN	0	0	0	0	0	0	0	0
Q8TCY9-3;Q8TCY9-4;Q8TCY9-2;Q8TCY9	URGCP	Up-regulator of cell proliferation		NaN	0	0	0	0	0	0	0	0
Q8TD57-3;Q8TD57	DNAH3	Dynein heavy chain 3, axonemal		NaN	0	0	0	0	0	0	0	0
Q8TDB6	DTX3L	E3 ubiquitin-protein ligase DTX3L		NaN	0	0	0	0	0	0	0	0
Q8TDN6	BRIX1	Ribosome biogenesis protein BRX1 homolog		NaN	0	0	0	0	0	0	0	0
Q8TDW0	LRRC8C	Volume-regulated anion channel subunit LRRC8C		NaN	0	0	0	0	0	0	0	0
Q8TE73	DNAH5	Dynein heavy chain 5, axonemal		NaN	0	0	0	0	0	0	0	0
Q8TEA8	DTD1	D-tyrosyl-tRNA(Tyr) deacylase 1		NaN	0	0	0	0	6658800	5646300	0	0
Q8WUA2	PPIL4	Peptidyl-prolyl cis-trans isomerase-like 4		NaN	0	0	0	0	0	0	0	0
Q8WXX5	DNAJC9	DnaJ homolog subfamily C member 9		NaN	5552000	16182000	0	0	0	0	0	0
Q8WYP5;Q8WYP5-3;Q8WYP5-2	AHCTF1	Protein ELYS		NaN	0	0	0	0	3738800	2527600	0	0
Q92538-3;Q92538-2;Q92538	GBF1	Golgi-specific brefeldin A-resistance guanine nucleotide exchange factor 1		NaN	0	0	0	0	0	0	0	0
Q92575	UBXN4	UBX domain-containing protein 4		NaN	0	0	0	0	20748000	17534000	0	0
Q92609;C9J3F6;Q92609-2	TBC1D5	TBC1 domain family member 5		NaN	0	0	0	0	3287300	4419800	0	0
Q92665	MRPS31	28S ribosomal protein S31, mitochondrial		NaN	0	0	0	127530	17901000	20640000	0	0
Q92692-2				NaN	0	0	0	0	1522600	0	0	0
Q92889	ERCC4	DNA repair endonuclease XPF		NaN	0	0	0	0	0	0	0	0
Q92930	RAB8B	Ras-related protein Rab-8B		NaN	0	0	0	0	0	0	0	0
Q93008-1;Q93008;O00507-2;O00507	USP9X;USP9Y	Probable ubiquitin carboxyl-terminal hydrolase FAF-X;Probable ubiquitin carboxyl-terminal hydrolase FAF-Y		NaN	0	0	0	0	0	0	0	0
Q93052;C9JE51;C9J2R5;C9JIY7;C9JT42;C9J3U9;C9J1K7;C9J5C8;C9J4E3;C9JUT4;A0A087WZF1	LPP	Lipoma-preferred partner		NaN	0	0	0	0	12345000	5393300	0	0
Q96A33-2;Q96A33;A0A087WYW6	CCDC47	Coiled-coil domain-containing protein 47		NaN	4484000	3410100	0	0	0	0	0	0
Q96B26	EXOSC8	Exosome complex component RRP43		NaN	0	0	0	0	0	0	0	0
Q96BY6-3;Q96BY6;H7C0I3;Q96BY6-2	DOCK10	Dedicator of cytokinesis protein 10		NaN	9005400	5382000	0	0	0	0	0	0
Q96C23;H7C320;B8ZZ75;H7C1B5	GALM	Aldose 1-epimerase		NaN	0	0	0	0	15302000	8385200	0	0
Q96C90	PPP1R14B	Protein phosphatase 1 regulatory subunit 14B		NaN	0	0	0	0	0	0	0	0
Q96CX2	KCTD12	BTB/POZ domain-containing protein KCTD12		NaN	0	0	0	0	9027200	11911000	0	0
Q96DI7;Q96DI7-2	SNRNP40	U5 small nuclear ribonucleoprotein 40 kDa protein		NaN	0	0	0	0	2622900	9053000	0	0
Q96DR7-4;Q96DR7	ARHGEF26	Rho guanine nucleotide exchange factor 26		NaN	0	0	0	0	0	0	0	0
Q96EK9	KTI12	Protein KTI12 homolog		NaN	0	0	0	0	0	0	0	0
Q96GA3;A0A075B6Q4	LTV1	Protein LTV1 homolog		NaN	0	0	0	0	13988000	9604700	0	0
Q96GM8;Q96GM8-2	TOE1	Target of EGR1 protein 1		NaN	0	0	0	0	8575600	10167000	0	0
Q96JH7	VCPIP1	Deubiquitinating protein VCIP135		NaN	0	0	0	0	0	0	0	0
Q96K17;E9PL10;Q96K17-2	BTF3L4	Transcription factor BTF3 homolog 4;Transcription factor BTF3		NaN	0	0	0	0	0	0	0	0
Q96K76-2;Q96K76-4;Q96K76	USP47	Ubiquitin carboxyl-terminal hydrolase 47		NaN	0	0	0	0	5956800	7410800	0	0
Q96QK1	VPS35	Vacuolar protein sorting-associated protein 35		NaN	0	0	0	0	0	0	0	0
Q9BRF8-2;Q9BRF8;Q9BRF8-3	CPPED1	Serine/threonine-protein phosphatase CPPED1		NaN	0	0	0	0	0	0	0	0
Q9BVQ7-3;Q9BVQ7-2;Q9BVQ7	SPATA5L1	Spermatogenesis-associated protein 5-like protein 1		NaN	0	0	0	0	0	0	8401800	8358300
Q9BVV2	C20orf195	Uncharacterized protein C20orf195		NaN	0	0	0	0	0	0	0	0
Q9BW60-2;Q9BW60	ELOVL1	Elongation of very long chain fatty acids protein 1		NaN	0	0	0	0	0	0	0	0
Q9BXL7	CARD11	Caspase recruitment domain-containing protein 11		NaN	0	0	0	0	0	0	0	0
Q9BXS6-4;Q9BXS6-6;Q9BXS6-3;Q9BXS6-5;Q9BXS6-2;Q9BXS6	NUSAP1	Nucleolar and spindle-associated protein 1		NaN	0	0	0	0	0	0	0	0
Q9BYX7	POTEKP	Putative beta-actin-like protein 3;Putative beta-actin-like protein 3, N-terminally processed		NaN	0	0	15735000	946040	0	0	0	0
Q9BZE4-3;Q9BZE4-2;Q9BZE4	GTPBP4	Nucleolar GTP-binding protein 1		NaN	0	0	0	0	9616100	6660800	0	0
Q9H223;C9JDQ8;C9J2Z4;C9JC03;A0A024R571;Q9H4M9;Q9NZN3	EHD4;EHD1;EHD3	EH domain-containing protein 4;EH domain-containing protein 1;EH domain-containing protein 3		NaN	0	0	0	0	0	0	0	0
Q9H2G2-2;Q9H2G2	SLK	STE20-like serine/threonine-protein kinase		NaN	0	0	3843300	0	5559800	2611600	0	0
Q9H6N6	MYH16	Putative uncharacterized protein MYH16		NaN	0	0	0	0	0	0	0	0
Q9H773	DCTPP1	dCTP pyrophosphatase 1		NaN	4789500	15328000	0	0	0	0	0	0
Q9H792	PEAK1	Pseudopodium-enriched atypical kinase 1		NaN	0	0	0	0	0	0	0	0
Q9HCM1;J3KPI3	KIAA1551	Uncharacterized protein KIAA1551		NaN	12082000	0	0	0	0	0	0	0
Q9HD20-3;Q9HD20-2;Q9HD20	ATP13A1	Manganese-transporting ATPase 13A1		NaN	0	0	0	0	15381000	12464000	0	0
Q9NQR4	NIT2	Omega-amidase NIT2		NaN	0	0	0	0	0	0	0	0
Q9NR31;Q9NR31-2;X1WI22;D6RAA2;H0Y5E8;Q5SQT8;D6RDB2;D6RD69;Q9Y6B6	SAR1A	GTP-binding protein SAR1a		NaN	0	0	9007400	2090100	0	0	0	0
Q9NRL2;Q9NRL2-2	BAZ1A	Bromodomain adjacent to zinc finger domain protein 1A		NaN	0	0	0	0	0	0	0	0
Q9NRX4-2;Q9NRX4	PHPT1	14 kDa phosphohistidine phosphatase		NaN	0	0	0	0	0	0	0	0
Q9NWQ8	PAG1	Phosphoprotein associated with glycosphingolipid-enriched microdomains 1		NaN	0	0	0	0	0	0	0	0
Q9NZ08;Q9NZ08-2	ERAP1	Endoplasmic reticulum aminopeptidase 1		NaN	0	0	0	0	3118000	4161600	0	0
Q9NZT2-2;Q9NZT2;A0A0A0MRN5;A0A087X028	OGFR	Opioid growth factor receptor		NaN	0	0	0	0	8936400	17925000	0	0
Q9P225-2;Q9P225;I3L4H9;Q9P225-3	DNAH2	Dynein heavy chain 2, axonemal		NaN	0	0	0	0	0	0	5413600	65489000
Q9UHD1-2;Q9UHD1;E9PHZ2;E9PPQ5	CHORDC1	Cysteine and histidine-rich domain-containing protein 1		NaN	0	0	0	0	30488000	18654000	0	0
Q9UHD8-7;Q9UHD8-2;Q9UHD8-5;Q9UHD8;K7EQ08;K7EIR4;K7EKN4;K7EN52;K7EJV0;K7ENQ5;K7EJZ2;K7ELJ9;K7ER52;K7EPY1;K7ENL0;K7EIE4;K7ER14;K7EQD7;K7EJL9;K7EK18;K7EL40;Q9UHD8-4;Q9UHD8-9;Q9UHD8-3;Q9UHD8-8	2020-09-09	Septin-9		NaN	0	0	0	0	0	0	0	0
Q9UHD9	UBQLN2	Ubiquilin-2		NaN	0	0	0	0	0	0	0	0
Q9UL25	RAB21	Ras-related protein Rab-21		NaN	0	0	0	0	0	0	0	0
Q9ULC4-2;Q9ULC4;Q9ULC4-3	MCTS1	Malignant T-cell-amplified sequence 1		NaN	0	0	0	0	13462000	25258000	0	0
Q9ULX6-2;Q9ULX6;V9GZ50	AKAP8L	A-kinase anchor protein 8-like		NaN	0	0	5012500	10449000	0	0	0	0
Q9UMX0-2;Q9UMX0;Q9UMX0-4;Q9UMX0-3;H0YDS0;Q9NRR5	UBQLN1	Ubiquilin-1		NaN	0	0	0	0	0	0	0	0
Q9UPN7	PPP6R1	Serine/threonine-protein phosphatase 6 regulatory subunit 1		NaN	0	0	0	0	0	0	0	0
Q9UPQ3-3;Q9UPQ3-2;Q9UPQ3	AGAP1	Arf-GAP with GTPase, ANK repeat and PH domain-containing protein 1		NaN	0	0	0	0	0	0	0	0
Q9UPQ7-2;Q9UPQ7-3;Q9UPQ7	PDZRN3	E3 ubiquitin-protein ligase PDZRN3		NaN	0	0	0	0	0	0	0	37434000
Q9Y230;M0QXZ7;M0R0Z0;X6R2L4;M0R0Y3;Q9Y230-2	RUVBL2	RuvB-like 2		NaN	0	0	0	0	12503000	23426000	0	0
Q9Y285-2;Q9Y285;K7EK06;K7ER16;K7ER00	FARSA	Phenylalanine--tRNA ligase alpha subunit		NaN	0	0	10578000	13317000	0	0	0	0
Q9Y4W2-3;Q9Y4W2-2;Q9Y4W2	LAS1L	Ribosomal biogenesis protein LAS1L		NaN	0	0	0	0	0	6109600	0	0
Q9Y5R2	MMP24	Matrix metalloproteinase-24;Processed matrix metalloproteinase-24		NaN	0	0	0	0	0	0	0	0
Q9Y679-3;Q9Y679-2;Q9Y679	AUP1	Ancient ubiquitous protein 1		NaN	0	0	0	0	51887000	7462800	0	0
Q9Y6M5	SLC30A1	Zinc transporter 1		NaN	6554800	2509200	0	0	0	0	0	0
Q9Y6W5	WASF2	Wiskott-Aldrich syndrome protein family member 2		NaN	0	0	0	0	17661000	15296000	0	0
S4R303	SORBS1			NaN	0	0	0	0	0	0	0	0

## Sheet: Supplementary Table 2
Supplementary Table 2 | Shotgun proteomics from CAPN2-/- THP-1 cells without PMA activation and with PMA activation.
Peptide sequences were identified from the the human UniProt protein database with appended standard laboratory and common contamination protein entries and reverse decoy sequences (in total 177,324 entries) using the Andromeda algorithm as implemented in the MaxQuant software package v1.6.0.1, using an peptide FDR of 0.01. Search parameters included a mass tolerance of 1 ppm for the parent ion a…
Proteins	Gene Names	Protein Names	Potential Contaminant	Ratio H/L normalized	Intensity 1 (L) CAPN2-/- + PMA	Intensity 1 (H) CAPN2-/- no PMA	Intensity 2 (L) CAPN2-/- + PMA	Intensity 2 (H) CAPN2-/- no PMA	Intensity 3 (L) CAPN2-/- + PMA	Intensity 3 (H) CAPN2-/- no PMA	Intensity 4 (L) CAPN2-/- + PMA	Intensity 4 (H) CAPN2-/- no PMA
P02751-4;P02751-10;P02751-6;P02751-5;P02751-9;P02751-14;P02751-8;P02751-17;P02751-3;P02751;P02751-12;P02751-13;P02751-11;P02751-7;P02751-15;H0Y7Z1;H0Y4K8	FN1	Fibronectin;Anastellin;Ugl-Y1;Ugl-Y2;Ugl-Y3		0.09834	0	0	0	0	0	0	74751000	1551000
Q9NYB0	TERF2IP	Telomeric repeat-binding factor 2-interacting protein 1		0.19832	0	0	15314000	5590900	21266000	7579300	0	0
P14780	MMP9	Matrix metalloproteinase-9;67 kDa matrix metalloproteinase-9;82 kDa matrix metalloproteinase-9		0.20195	38515000	1236800	16840000	3170200	23916000	1263600	58195000	1876200
Q5M775-4;Q5M775;J3KSG2;Q5M775-5;Q5M775-3;Q5M775-2	SPECC1	Cytospin-B		0.21039	0	0	35326000	5471700	0	2276900	0	0
P07711;Q5T8F0;Q5NE16;P43235;O60911	CTSL	Cathepsin L1;Cathepsin L1 heavy chain;Cathepsin L1 light chain		0.21176	0	0	61932000	12582000	44447000	13151000	26167000	4333000
H0YB53;E7EWW5;O43312-2;O43312-4;O43312;O43312-5	MTSS1	Metastasis suppressor protein 1		0.2133	14271000	1280300	6447100	2384200	0	0	11439000	0
P01584;C9JWV2;C9JVK0;C9JSC2	IL1B	Interleukin-1 beta		0.21478	72696000	4592800	84830000	11463000	85275000	9748500	91990000	19961000
G3V3M5;G3V3R1;G3V3Z8;P49757-8;P49757-7;P49757-6;P49757-5;P49757-4;P49757-2;P49757-3;P49757	NUMB	Protein numb homolog		0.26118	39617000	15320000	49902000	9696600	35368000	9281700	0	0
Q86UX7-2;Q86UX7;F5H1C6;H0YFT5	FERMT3	Fermitin family homolog 3		0.28992	374450000	116180000	357160000	108080000	413050000	144750000	501130000	115700000
Q6YHK3-4;Q6YHK3;Q6YHK3-3;Q6YHK3-2	CD109	CD109 antigen		0.29057	4903000	0	16401000	2333200	0	0	22887000	5565300
P08311	CTSG	Cathepsin G		0.32302	89643000	28586000	124180000	60790000	109830000	54847000	188210000	44076000
A0A1W2PS43;A0A1W2PRS1;Q14108;A0A1W2PQL5;A0A1W2PRF6;A0A1W2PPX5;A0A1W2PPU6;A0A1W2PQR6;A0A1W2PQB7;Q14108-2;D6RDG0;A0A1W2PS70;A0A1W2PNX7;A0A1W2PSE4	SCARB2	Lysosome membrane protein 2		0.32544	0	0	0	0	3984700	2709600	97304000	16653000
Q99541	PLIN2	Perilipin-2		0.32811	5168100	890790	0	0	0	0	5790300	2151000
A0A1B0GV23;A0A1B0GVD5;A0A1B0GWE8;A0A1B0GU92;A0A1B0GU03;P07339;A0A1B0GW44;A0A1B0GVP3;F8WD96;C9JH19;H7C469;F8W787;H7C1V0;A0A1B0GVF1;A0A1B0GV01	CTSD	Cathepsin D;Cathepsin D light chain;Cathepsin D heavy chain		0.33945	357710000	107110000	237400000	106550000	284160000	123220000	528280000	107000000
A0A087X0S5;P12109	COL6A1	Collagen alpha-1(VI) chain		0.34653	49670000	19771000	15380000	14322000	7107400	1676300	9052200	0
Q8TD55-2;Q8TD55	PLEKHO2	Pleckstrin homology domain-containing family O member 2		0.3482	67675000	11292000	18213000	5668000	14389000	5859200	60184000	12887000
P06396-2;A0A0A0MS51;A0A0A0MT01;P06396-4;P06396-3;P06396;Q5T0I0;A0A0U1RQL8;Q5T0H8;REV__H0YJM7;REV__Q6TDU7-4;REV__Q6TDU7-2;REV__Q6TDU7-3;REV__Q6TDU7;REV__F8W8F9	GSN	Gelsolin		0.37359	3869900000	1492200000	2999200000	998860000	2605600000	1097900000	3890300000	1201200000
P17813-2;P17813	ENG	Endoglin		0.3825	18240000	7292300	0	0	0	0	23023000	1210100
P98179	RBM3	RNA-binding protein 3		0.3856	0	0	19425000	4780400	0	0	13950000	4007000
Q68CZ2;E9PCX8;Q68CZ2-2;C9JHU5	TNS3	Tensin-3		0.3876	15929000	3796700	21589000	8250400	29378000	12274000	34195000	9679100
A0A087WW40;Q9Y371;Q9Y371-2;Q9Y371-3;F8WFB9;B7ZC39;B7ZC38;Q9NR46;Q9NR46-2	SH3GLB1	Endophilin-B1		0.39029	38855000	15495000	26850000	3380900	9668400	3847600	50286000	7726400
P08670;B0YJC4;B0YJC5;A0A1B0GTT5;A0A1B0GVG8;P17661;H7C5W5;K7EMP8;A0A1X7SBR3;A0A1W2PR46;P14136-3;P14136;P14136-2;P41219;P41219-2;A0A1W2PRT3;E7EMV2;E7ESP9;Q16352;P07197-2;P07196;P07197;P12036-2;P12036	VIM	Vimentin		0.39191	5601200000	2099900000	4730400000	1657000000	5023300000	2155300000	5639500000	1582500000
P01137	TGFB1	Transforming growth factor beta-1;Latency-associated peptide		0.39864	32943000	6832100	0	0	10245000	0	0	0
Q96QR8	PURB	Transcriptional activator protein Pur-beta		0.413	9808600	8640200	0	0	0	0	16862000	5427300
P27701-2;P27701;E9PJC7	CD82	CD82 antigen;Tetraspanin		0.41405	24414000	9802600	0	0	15890000	11114000	56543000	77314000
P15144;H0YKT6;H0YMC1;H0YLZ8	ANPEP	Aminopeptidase N		0.41934	297900000	137330000	473160000	201880000	462160000	249250000	513250000	166860000
K7EMY8;K7ERL1;K7EJE6;K7EK60;O95466;O95466-2;O95466-3	FMNL1	Formin-like protein 1		0.44752	10877000	4421600	15099000	6477600	15709000	6981900	0	0
A0A0U1RR22;Q9UNF0-2;Q9UNF0;H0Y923	PACSIN2	Protein kinase C and casein kinase substrate in neurons protein 2		0.45501	52737000	29135000	0	0	38006000	15448000	72698000	15232000
Q96C19;H0Y4Y4	EFHD2	EF-hand domain-containing protein D2		0.46036	0	0	17531000	8640000	60041000	37747000	0	0
B0YIW2;P02656	APOC3	Apolipoprotein C-III		0.46127	14719000	7371700	17120000	6511000	28140000	13777000	0	0
P08567	PLEK	Pleckstrin		0.47933	5279600	5631300	125180000	41984000	106180000	59749000	87796000	55162000
P49006	MARCKSL1	MARCKS-related protein		0.48046	10354000	5333400	7407200	2682500	0	0	12030000	0
O94804;H0YB71	STK10	Serine/threonine-protein kinase 10		0.48809	24219000	12870000	86004000	48657000	122280000	116130000	74901000	33047000
A0A087WVM4;B7ZM99;Q6UB35;Q4VXM0;Q4VXM1	MTHFD1L	Monofunctional C1-tetrahydrofolate synthase, mitochondrial		0.50785	3986300	4284000	7625000	3524200	18235000	7671200	0	0
Q02818	NUCB1	Nucleobindin-1		0.50977	0	0	29299000	12818000	9861300	6748400	0	0
P61927	RPL37	60S ribosomal protein L37		0.5108	0	0	10999000	5325500	6996800	2544000	0	0
P17096;P17096-3;P17096-2	HMGA1	High mobility group protein HMG-I/HMG-Y		0.51188	227350000	148270000	148460000	65992000	158190000	94039000	297660000	80993000
Q01469;I6L8B7;A8MUU1	FABP5	Fatty acid-binding protein, epidermal		0.51249	144720000	87205000	483500000	309060000	488490000	295760000	518560000	205210000
Q9Y6N5;H3BNP9;H3BNX3;A0A1B0GXB4;H3BV36;H3BMS6	SQRDL	Sulfide:quinone oxidoreductase, mitochondrial		0.51791	87169000	47245000	22213000	9636400	31355000	19072000	58809000	26442000
Q8TCT9-5;Q8TCT9;Q8TCT9-2;A0A075B6F6;Q8TCT9-4;A0A0C4DGU3	HM13	Minor histocompatibility antigen H13		0.51909	226260000	94579000	97948000	86193000	81044000	50566000	99961000	39110000
M0QY80;M0QXB5;O95571	ETHE1	Persulfide dioxygenase ETHE1, mitochondrial		0.52256	23589000	13698000	0	0	0	0	0	0
Q8TDW0	LRRC8C	Volume-regulated anion channel subunit LRRC8C		0.53127	0	0	11733000	3587800	8483400	3624400	0	0
A0A0A0MTH3;Q13418-3;Q13418-2;Q13418	ILK	Integrin-linked protein kinase		0.53227	0	0	8255200	3549100	13464000	4681500	0	0
H0YCG7;H0YDG2;Q9UKW4-2;Q9UKW4;Q9UKW4-4	VAV3	Guanine nucleotide exchange factor VAV3		0.53277	0	0	0	0	7650700	4048200	16519000	8463300
P78324-4;P78324;P78324-2	SIRPA	Tyrosine-protein phosphatase non-receptor type substrate 1		0.53333	26573000	11301000	0	0	9692000	7290800	10851000	4394300
P50552;K7EM16;K7EQD0	VASP	Vasodilator-stimulated phosphoprotein		0.53346	527690000	269720000	197930000	93288000	166840000	96966000	167640000	74844000
Q9Y490;H0YMT1;A0A1B0GVU7	TLN1	Talin-1		0.53827	1167100000	674890000	953030000	464080000	844680000	519510000	1714000000	696200000
P06730;P06730-2;D6RFJ3;D6RBW1;P06730-3;H0Y8J7	EIF4E	Eukaryotic translation initiation factor 4E		0.53941	0	0	17389000	4828600	13586000	20857000	65279000	32539000
C9JXP0;C9JA24;Q9GZY6-2;Q9GZY6	LAT2	Linker for activation of T-cells family member 2		0.54404	26676000	12672000	10361000	4213800	14608000	3795600	26471000	8722900
Q16658;C9JFC0;A0A0A0MSB2;C9JPH9	FSCN1	Fascin		0.55898	672140000	405100000	624000000	307270000	487190000	303660000	431750000	192970000
F5H365;Q15436;G3V5X8;G3V4Q2;G3V4V1;G3V1W4;G3V3G5;G3V2R6;Q15436-2	SEC23A	Protein transport protein Sec23A		0.56027	10875000	4145100	0	0	10031000	5753100	0	0
O60488-2;O60488;D6RFW9;D6RDA8;D6RD96;D6RF95;H0Y9A0	ACSL4	Long-chain-fatty-acid--CoA ligase 4		0.56077	46176000	25416000	35788000	11584000	14147000	9060800	20162000	8049300
Q9UI08-4;Q9UI08-3;Q9UI08-5;Q9UI08;Q9UI08-2;H0YJN0;G3V314;H0YJL6;G3V2K5;G3V3G2;G3V535;G3V5F7;A0A087WYI2	EVL	Ena/VASP-like protein		0.56731	151130000	77710000	135990000	79521000	101810000	61007000	217670000	81099000
Q16698-2;Q16698;H0YAW3;E5RJD2;E5RJG7;E5RFV2	DECR1	2,4-dienoyl-CoA reductase, mitochondrial		0.56852	32983000	23398000	0	0	9562900	4391700	8630300	4205200
H0YE40;H0YD13;H0Y2P0;P16070-18;P16070-12;P16070-14;P16070-13;P16070-11;P16070-10;P16070-16;P16070-8;P16070-17;P16070-6;P16070-4;P16070-3;P16070-7;P16070-5;P16070;J3KN83	CD44	CD44 antigen		0.56969	30282000	15982000	44630000	36781000	15397000	11622000	72500000	31668000
Q12797;Q12797-10;E5RHJ2;A0A0A0MSK8;E5RG56;Q12797-7;Q12797-6;Q12797-2	ASPH	Aspartyl/asparaginyl beta-hydroxylase		0.57083	8476900	4480000	0	0	11093000	3022200	0	0
A0A1C7CYX9;Q16555-2;Q16555;E5RFU4;H0YBT4;E9PD68;Q14195;Q14194;Q14195-2;Q14194-2	DPYSL2	Dihydropyrimidinase-related protein 2		0.57484	397690000	254080000	118160000	57084000	179390000	135040000	390060000	141870000
P36222;H0Y3U8	CHI3L1	Chitinase-3-like protein 1		0.57716	113030000	70145000	63696000	36834000	42112000	31114000	172080000	72400000
P11413;P11413-3;P11413-2;E7EUI8;E9PD92;E7EM57	G6PD	Glucose-6-phosphate 1-dehydrogenase		0.57877	29927000	29562000	21166000	8443500	23627000	16945000	0	0
O94925-3;B8ZZC5;B8ZZA8;O94925-2;O94925	GLS	Glutaminase kidney isoform, mitochondrial		0.58476	38155000	23596000	11443000	7812300	0	0	0	0
H0YFA9;H7C3P4;F6S8M0;P15586-2;P15586;F5H4C6	GNS	N-acetylglucosamine-6-sulfatase		0.58721	30905000	15729000	0	0	0	0	9292300	5312500
F5H3C5;A0A0C4DG56;F5H4R2;F5GYZ5;A0A0C4DFU2;P04179-3;P04179-4;P04179;G8JLJ2;G5E9P6;F5GXZ9;A0A0C4DFU1;P04179-2	SOD2	Superoxide dismutase;Superoxide dismutase [Mn], mitochondrial		0.58916	127110000	64687000	66222000	42024000	60917000	34033000	13490000	9758000
Q9BTV4	TMEM43	Transmembrane protein 43		0.59145	55730000	39391000	17025000	22659000	20689000	20021000	0	0
S4R418;F5H0W4;A0A0A0MT10;A0A087X188;Q9UBW5-2;Q9UBW5	BIN2	Bridging integrator 2		0.59164	25835000	7050500	0	0	0	0	0	0
Q9ULV4;Q9ULV4-2;Q9ULV4-3;B4E3S0;H0YHL7;F8W1H8;F8VUX3;F8VSA4;F8VRE9;F8VTT6;F8VVB7	CORO1C	Coronin-1C;Coronin		0.59676	177790000	64750000	50011000	31600000	43562000	30995000	93061000	37220000
E2QRB9;E9PIR7;F8W809;A0A087WSW9;A0A182DWI3;A0A087WSY9;Q16881-7;Q16881-5;Q16881-2;Q16881-4;Q16881-3;Q16881-6;Q16881	TXNRD1	Thioredoxin reductase 1, cytoplasmic		0.59765	44668000	13538000	29761000	16775000	16798000	16147000	0	0
P02545;P02545-3;P02545-6;P02545-5;P02545-4;H0YAB0;A0A0C4DGC5	LMNA	Prelamin-A/C;Lamin-A/C		0.59787	3172500000	1932500000	2709300000	1614100000	2437000000	1712800000	2388000000	1659400000
O00160	MYO1F	Unconventional myosin-If		0.59857	31718000	24729000	25308000	12298000	20798000	9800100	68880000	15717000
P78417;Q5TA02;P78417-2;P78417-3;Q5TA01	GSTO1	Glutathione S-transferase omega-1		0.59876	113000000	79873000	85234000	29656000	162840000	74753000	16269000	11762000
P05107;J3KNI6;E7EVZ9	ITGB2	Integrin beta-2		0.60086	169050000	103460000	149370000	67020000	131370000	88975000	95886000	44109000
H0Y2V6;Q5SW79-2;Q5SW79-3;Q5SW79;H0YB92;E7EMW0	CEP170	Centrosomal protein of 170 kDa		0.60114	65626000	40443000	51205000	32087000	30626000	17050000	0	0
Q9UH99-3;Q9UH99;Q9UH99-2;B0QY60	SUN2	SUN domain-containing protein 2		0.60375	43748000	21190000	27504000	26856000	27284000	19189000	45099000	18435000
Q86VY4	TSPYL5	Testis-specific Y-encoded-like protein 5		0.60559	13994000	6680900	0	0	9687400	4316700	0	0
P14618;P14618-2;P14618-3;B4DNK4;H3BTN5;H3BQ34;H3BR70;H3BT25;H3BUW1;H3BTJ2;H3BU13;H3BN34;H3BQZ3;P30613-2;P30613	PKM	Pyruvate kinase PKM;Pyruvate kinase		0.60598	2682900000	1717100000	2539000000	1599200000	2950200000	1694900000	3603600000	1577700000
O00560-3;O00560;B4DHN5;E9PBU7;G5EA09;O00560-2	SDCBP	Syntenin-1		0.6075	12391000	11165000	0	0	0	0	20190000	9231600
P02545-2;Q3BDU5;Q5TCI8	LMNA	Prelamin-A/C;Lamin-A/C		0.61127	49301000	27286000	0	0	14318000	7220000	29217000	13269000
O15427;J3QRP8;J3QLE3;J3KTM6;J3QRU2;J3KT83;J3QRA0;J3QQS9;J3QQV2;J3QSC3	SLC16A3	Monocarboxylate transporter 4		0.61458	77537000	60191000	25291000	17408000	19820000	16377000	31841000	444250000
J3KS94;J3QQK6;P02686-2;P02686;J3QKN5	MBP	Myelin basic protein		0.61757	930160	409610	720390	524230	670420	383760	663430	561630
H0Y2Y8;Q15942;Q15942-2;H7C3D3;C9IZ41;C9JJK5	ZYX	Zyxin		0.61861	278020000	138690000	193590000	93028000	120940000	92209000	202570000	101960000
P11215;P11215-2	ITGAM	Integrin alpha-M		0.63234	8803900	2911600	8023300	3376000	8634900	5410600	48144000	10584000
Q9Y385	UBE2J1	Ubiquitin-conjugating enzyme E2 J1		0.63415	20330000	12916000	0	0	0	0	0	0
P58546;C9JL85	MTPN	Myotrophin		0.63965	69273000	57066000	13001000	0	0	0	0	0
Q92900-2;Q92900	UPF1	Regulator of nonsense transcripts 1		0.64998	39424000	9967500	5669500	2046600	0	0	21572000	5962800
D6RHZ5;D6REX3;O94979-6;O94979-3;O94979-10;O94979-4;O94979-9;O94979-2;O94979;O94979-8;H0YAB3;H7BXG7;O94979-7;D6RE64;D6RCQ9;H0Y9T9;O94979-5	SEC31A	Protein transport protein Sec31A		0.65015	37853000	26249000	44372000	27104000	19787000	18776000	9133200	5609000
P26196;Q8IV96	DDX6	Probable ATP-dependent RNA helicase DDX6		0.6543	21901000	14851000	0	0	0	0	0	0
Q15149-7;Q15149-8;Q15149-9;Q15149-5;Q15149-4;Q15149-6;Q15149-3;Q15149-2;Q15149;H0YDN1;E9PMV1;A0A075B730;A0A087X1U6;P58107	PLEC	Plectin		0.65608	338680000	231140000	304540000	215230000	257360000	182340000	138460000	91710000
P19623;K7EL89;K7ESL0	SRM	Spermidine synthase		0.65857	30707000	30578000	0	0	0	0	43199000	27012000
F8VTT8;F8W4S1;B4DJV2;O75390;F8W642;F8VZK9;F8VX07;F8VRP1;F8VX68;F8VPF9;F8VPA1;F8W1S4;H0YH82;A0A0C4DGI3	CS	Citrate synthase;Citrate synthase, mitochondrial		0.66144	10328000	11945000	8772900	9249700	0	0	0	0
Q9UKY7-2;Q9UKY7;D6RFH2;D6R9V8;H0Y8K3;Q9UKY7-3;D6RAV0;D6RDN0;D6R973	CDV3	Protein CDV3 homolog		0.66514	66062000	53753000	70355000	42243000	85840000	47485000	107480000	42916000
A0AVT1;A0AVT1-4;A0AVT1-3;A0AVT1-2	UBA6	Ubiquitin-like modifier-activating enzyme 6		0.66813	16109000	8811100	6297000	3594600	0	0	0	0
Q13423;E9PCX7;D6RAI5;D6RHU2;H0Y8P5;D6RCR6	NNT	NAD(P) transhydrogenase, mitochondrial		0.66933	31614000	20537000	0	0	15266000	15309000	0	0
P50570-3;P50570-2;P50570-5;P50570-4;P50570;K7EMQ3;A0A1B0GUX5;A0A1B0GU67;E5RIK2;E5RHK8;A0A0D9SFB1;A0A0U1RQP1;A0A0D9SFE4;Q9UQ16-5;Q05193-5;Q05193-3;Q9UQ16-2;Q9UQ16-3;Q05193-2;Q05193;Q9UQ16;Q9UQ16-4	DNM2	Dynamin-2		0.66938	22938000	15741000	0	0	10687000	8873400	0	0
P07355;P07355-2;H0YN42;H0YMD0;H0YMU9;A6NMY6;H0YKS4;H0YMM1;H0YM50;H0YKZ7;H0YLV6;H0YMT9;H0YKX9;H0YMW4;H0YKV8;H0YKL9;H0YN28;H0YL33;H0YNP5;H0YMD9;H0YNB8;H0YKN4;H0YNA0;H0YN52;H0YLE2	ANXA2;ANXA2P2	Annexin A2;Annexin;Putative annexin A2-like protein		0.66988	364590000	309180000	532680000	322320000	692520000	366400000	206960000	206500000
C9J9W2;Q14847;Q14847-2;Q14847-3;F6S2S5;J3KSN1	LASP1	LIM and SH3 domain protein 1		0.67325	194850000	116520000	98167000	59879000	82354000	50854000	161550000	63413000
B8ZWD1;A0A0A0MTI5;P07108;P07108-3;P07108-2;P07108-4;P07108-5;P07108-6	DBI	Acyl-CoA-binding protein		0.6754	69792000	73765000	52755000	35188000	105140000	57122000	31833000	25442000
D3DSM0;E5RHE6;E5RK54;E5RIG7;E5RK25	ITGB2	Integrin beta		0.67624	937510000	553910000	433930000	247110000	435980000	337390000	625190000	280920000
H0YCY1;H0YEF7;H0YEH1;Q13492-4;Q13492-3;Q13492-2;Q13492-5;Q13492;H0YE97;H0YEY8;H0YD48	PICALM	Phosphatidylinositol-binding clathrin assembly protein		0.67695	13623000	7784300	22261000	13622000	20884000	17758000	0	0
A6NLN1;P26599;P26599-2;P26599-3;A0A0U1RRM4;K7ES59;K7EKJ7;K7EK45;A0A087WU68;K7ELW5;A0A0D9SF20;O95758-1;O95758-6;O95758-2;O95758;O95758-5;O95758-4;A0A087WUW5;X6R242;O95758-7	PTBP1	Polypyrimidine tract-binding protein 1		0.67976	105510000	61993000	112450000	83575000	139990000	97197000	297700000	148880000
O75367-3;O75367;O75367-2;D6RCF2;B4DJC3;Q9P0M6;Q5SQT3	H2AFY	Core histone macro-H2A.1		0.67983	419360000	276780000	444790000	267290000	321580000	275390000	484070000	267100000
P61006;H0YMN7;H0YNE9;P62820-3;P61006-2;H0YLJ8;H0YL94;P51153;P59190-2;P59190	RAB8A;RAB8B;RAB1A	Ras-related protein Rab-8A;Ras-related protein Rab-1A		0.68214	8466200	5818300	0	0	4672500	2481000	0	0
E9PFG7;A0A0D9SFS3;E9PDF2;E9PCR7;Q02218-2;Q02218;Q02218-3;Q9ULD0-3;Q9ULD0-2;Q9ULD0	OGDH	2-oxoglutarate dehydrogenase, mitochondrial		0.68282	14538000	8337900	7142600	6283500	10144000	4842100	32275000	40730000
P16615-5;P16615-2;P16615-3;P16615;H7C5W9;P16615-4;O14983-2;O14983;O14983-3;Q93084-4;Q93084-2;Q93084-3;Q93084-7;Q93084;Q93084-6;Q93084-5;A0A0C4DH86;H3BVB2	ATP2A2	Sarcoplasmic/endoplasmic reticulum calcium ATPase 2		0.6833	22970000	15195000	17567000	15575000	43573000	30307000	72008000	344040000
F8WAE5;Q9BY44-4;Q9BY44-3;Q9BY44;C9IZE1;H7C5Q3;Q9BY44-2	EIF2A	Eukaryotic translation initiation factor 2A;Eukaryotic translation initiation factor 2A, N-terminally processed		0.68346	5421000	6304500	6297400	1771400	0	0	0	0
H0Y3P2;D3DQV9;P78344-2;P78344;E9PKF8;H0YCH5;H0YE22;H0YEC5;H0YD77	EIF4G2	Eukaryotic translation initiation factor 4 gamma 2		0.68392	19771000	20658000	9141300	6811800	12759000	10293000	19640000	6914500
I1E4Y6;Q6Y7W6-4;Q6Y7W6-5;Q6Y7W6;Q6Y7W6-3;C9JH18;C9JHW1;E7ESB6	GIGYF2	PERQ amino acid-rich with GYF domain-containing protein 2		0.68405	10334000	5614000	0	0	0	0	46923000	15050000
P43405-2;P43405	SYK	Tyrosine-protein kinase SYK		0.68457	0	0	11186000	7188400	17000000	8495500	0	0
Q01813;Q01813-2;H0Y757;H0Y3Y3;B1APP8;B1APP6	PFKP	ATP-dependent 6-phosphofructokinase, platelet type		0.68573	16954000	10266000	6590100	9310700	0	0	0	0
P49750-3;P49750;P49750-4;H0YIQ2;F8VU51	YLPM1	YLP motif-containing protein 1		0.68654	8578800	3862400	0	0	15992000	13546000	0	0
P18206-2;P18206	VCL	Vinculin		0.6884	6966000	9589300	7918400	3996900	25561000	16253000	0	0
F6S8N6;A0A0A0MRJ6;H7BY58;P22061;P22061-2	PCMT1	Protein-L-isoaspartate O-methyltransferase;Protein-L-isoaspartate(D-aspartate) O-methyltransferase		0.68873	0	0	0	0	28264000	16688000	32335000	17208000
Q9Y3F4;Q9Y3F4-2;H0YH33	STRAP	Serine-threonine kinase receptor-associated protein		0.69182	29661000	20086000	12945000	6366400	3238100	1554600	11703000	4514600
P22059	OSBP	Oxysterol-binding protein 1		0.69336	28190000	29789000	9135600	6247800	7895300	5698600	0	0
Q9UJ68-4;Q9UJ68-5;Q9UJ68;E5RIA9;Q9UJ68-2;Q9UJ68-3	MSRA	Mitochondrial peptide methionine sulfoxide reductase		0.69591	12976000	12638000	0	0	0	0	46016000	23227000
P30050;P30050-2	RPL12	60S ribosomal protein L12		0.69842	0	0	85892000	67089000	28719000	18102000	18684000	4523000
B4DXW1;P61158;F8WDR7;Q9P1U1-2;Q9P1U1;A0A0A0MTI9;H7C4J1;C9IZN3;Q9C0K3;Q9P1U1-3	ACTR3	Actin-related protein 3		0.69909	280950000	211050000	388460000	393110000	375420000	332050000	215850000	134800000
O94906-2;O94906	PRPF6	Pre-mRNA-processing factor 6		0.69946	0	0	0	0	18322000	9311600	0	0
P29992;K7EL62;E9PC54;Q14344-2;Q03113-3;Q03113-2;P19086;O95837;P50148;Q14344;Q03113	GNA11;GNA12;GNA13;GNAZ;GNA14;GNAQ	Guanine nucleotide-binding protein subunit alpha-11;Guanine nucleotide-binding protein subunit alpha-13;Guanine nucleotide-binding protein subunit alpha-12;Guanine nucleotide-binding protein G(z) subunit alpha;Guanine nucleotide-binding protein subunit alpha-14;Guanine nucleotide-binding protein G(q) subunit alpha		0.69989	0	0	17486000	8668300	53377000	48765000	744420000	538500000
O00182-3;O00182-2;O00182-6;O00182;J3QS92;J3KSA0;O00182-5;O00182-4	LGALS9	Galectin-9		0.70083	98188000	68565000	15903000	10415000	0	0	53570000	18878000
K7EM02;K7EIJ8;Q8IYT4-2;Q8IYT4	KATNAL2	Katanin p60 ATPase-containing subunit A-like 2		0.70419	70776000	51572000	23071000	19018000	48684000	32169000	49162000	36504000
P11177-2;P11177;F8WF02;C9J634;P11177-3	PDHB	Pyruvate dehydrogenase E1 component subunit beta, mitochondrial		0.7048	23053000	17931000	0	0	9000700	4106500	22024000	12868000
P21796	VDAC1	Voltage-dependent anion-selective channel protein 1		0.71001	487090000	352430000	204190000	139970000	289890000	244600000	685560000	358490000
Q7L5N7;H3BU68;Q7L5N7-2	LPCAT2	Lysophosphatidylcholine acyltransferase 2		0.71118	43739000	31485000	10400000	9471300	13965000	8921400	0	0
F5H0C8;P09104;F5H1C3;P09104-2	ENO2	Enolase;Gamma-enolase		0.71203	0	0	0	0	125950000	76328000	182280000	94383000
P50995-2;P50995;H0Y6E1;E5RIN3;P27216;P27216-2	ANXA11	Annexin A11		0.71582	48721000	43676000	8666700	6223300	10286000	6019500	22582000	20912000
A0A087WYS1;E7EUC7;Q16851-2;Q16851;C9JWG0;C9JVG3;C9JQU9;C9JNZ1	UGP2	UTP--glucose-1-phosphate uridylyltransferase		0.71605	28408000	22809000	0	0	0	0	21282000	6846400
D3DTX6;Q96SB3	PPP1R9B	Neurabin-2		0.71656	12453000	10216000	0	0	0	0	10347000	4936800
A0A087WVQ6;Q00610-2;Q00610;J3KS13;A0A087WX41;P53675-2;P53675;K7EJJ5;J3KSQ2;J3KRF5;F5H5N6	CLTC	Clathrin heavy chain;Clathrin heavy chain 1		0.71669	533740000	368730000	431960000	221410000	343620000	180230000	469730000	261440000
Q9Y376;A0A087X0K1	CAB39	Calcium-binding protein 39		0.71862	13883000	7931700	0	0	15835000	7965300	5972400	6157000
O75348	ATP6V1G1	V-type proton ATPase subunit G 1		0.71922	5850500	14052000	23078000	7139100	0	0	0	0
Q13501-2;Q13501;E7EMC7;C9JRJ8;E9PFW8;E3W990	SQSTM1	Sequestosome-1		0.72158	21928000	19172000	21813000	12649000	19513000	14520000	0	0
C9J3L8;C9J5W0;E9PAL7;C9IZQ1;P43307;P43307-2;C9JBX5	SSR1	Translocon-associated protein subunit alpha		0.72432	0	0	17423000	20307000	0	0	52164000	38086000
P62834;A0A075B6Q0	RAP1A	Ras-related protein Rap-1A		0.72676	190330000	153410000	116930000	91718000	148370000	109850000	155660000	81339000
P08758;D6RBE9;D6RBL5;E9PHT9;D6RCN3	ANXA5	Annexin A5;Annexin		0.72859	277960000	218550000	283320000	194800000	394650000	189520000	146880000	96616000
J3KN16;Q5VYK3	KIAA0368;ECM29	Proteasome-associated protein ECM29 homolog		0.7317	0	0	434600	522020	334180	406220	0	0
A0A024R571;Q9H4M9;C9J2Z4;C9JC03;C9JIJ3;C9IZH1;C9JDQ8;Q9NZN3-2;Q9NZN3;Q9NZN4	EHD1	EH domain-containing protein 1		0.73189	19951000	13909000	0	0	0	0	0	0
A0A0A0MRN4;Q5BKZ1-3;Q5BKZ1	ZNF326	DBIRD complex subunit ZNF326		0.73214	16418000	8885800	5939100	7496800	6462100	4325200	9795200	5279600
E9PLK3;P55786;A6NEC2;P55786-2;E9PP11;A6NEC2-2;E9PI82;E9PJY4;E9PJ74;E9PPD4;H0YDG0;A6NEC2-3	NPEPPS;NPEPPSL1	Puromycin-sensitive aminopeptidase;Puromycin-sensitive aminopeptidase-like protein		0.7322	40611000	31813000	0	0	7921900	3719300	11084000	7621500
O19617;A0A140T921;A2AEA2;A0A140T9H5;A0A140T9U8;P10321;A0A1W2PRU9	HLA-C	HLA class I histocompatibility antigen, Cw-7 alpha chain		0.73401	67265000	47949000	0	0	0	0	0	0
P24752;H0YEL7;E9PRQ6;P24752-2	ACAT1	Acetyl-CoA acetyltransferase, mitochondrial		0.73684	98399000	105180000	96091000	78839000	130980000	105050000	18891000	11477000
Q14137-2;Q14137;A0A075B729	BOP1	Ribosome biogenesis protein BOP1		0.73847	19699000	9220400	14464000	10632000	0	0	40671000	23815000
P00492	HPRT1	Hypoxanthine-guanine phosphoribosyltransferase		0.74154	17310000	12244000	4060300	16995000	35311000	25174000	16836000	4297700
P52209-2;P52209;K7EMN2;K7EM49;K7EPF6;K7ELN9	PGD	6-phosphogluconate dehydrogenase, decarboxylating		0.74289	377590000	258840000	248570000	202960000	287750000	246520000	518300000	215440000
D6RAN4;P32969;H0Y9V9;H0Y9R4;E7ESE0	RPL9	60S ribosomal protein L9		0.74332	117610000	90221000	67922000	78092000	76157000	41888000	85934000	52929000
Q07666;Q07666-3;Q07666-2;O75525-2;O75525;Q5VWX1;E5RG12;E5RJZ9	KHDRBS1;KHDRBS3;KHDRBS2	KH domain-containing, RNA-binding, signal transduction-associated protein 1;KH domain-containing, RNA-binding, signal transduction-associated protein 3;KH domain-containing, RNA-binding, signal transduction-associated protein 2		0.74352	18641000	10137000	0	0	16119000	21634000	17626000	13343000
H0YDD4;E9PEJ4;P10515	DLAT	Acetyltransferase component of pyruvate dehydrogenase complex;Dihydrolipoyllysine-residue acetyltransferase component of pyruvate dehydrogenase complex, mitochondrial		0.74495	4037700	3817300	0	0	0	0	9550000	2839400
Q15293;Q15293-2;E9PP27	RCN1	Reticulocalbin-1		0.74651	81212000	87396000	62603000	49300000	56361000	31741000	58665000	26902000
E5RG13;E5RIP7;H0YBL1;P29218;P29218-3;E5RG94;E5RIF4;E5RHE9;E5RI82;E5RGY4;P29218-2	IMPA1	Inositol monophosphatase 1		0.74935	23364000	15880000	0	0	0	0	0	0
Q96BY6-3;Q96BY6;Q96BY6-2;F8WE73;H0YFC5	DOCK10	Dedicator of cytokinesis protein 10		0.74961	4819400	7824400	45153000	28507000	22107000	22000000	18294000	9748600
G3V3H3;G3V5R9;Q07866-6;G5E9S8;G3V2E7;F8W6L3;E7EVH7;Q07866-8;Q07866-2;Q07866-3;Q07866;Q07866-7;Q07866-5;Q07866-10;Q07866-4;Q07866-9;G3V2P7;H0YJU9;H0YJL0;H0YJT3;H0YG16	KLC1	Kinesin light chain 1		0.75101	24367000	21230000	0	0	7329700	8622700	54837000	33313000
O43598;H0Y8X4;O43598-2	DNPH1	2-deoxynucleoside 5-phosphate N-hydrolase 1		0.75158	1062600	1374800	14549000	9980100	18536000	14560000	0	0
C9J8D4;Q13724-2;Q13724;C9JDQ1	MOGS	Mannosyl-oligosaccharide glucosidase		0.75226	13951000	12913000	0	0	0	0	29179000	13794000
P00491;G3V5M2;G3V393;G3V2H3	PNP	Purine nucleoside phosphorylase		0.75287	145810000	117140000	212030000	171040000	218010000	144450000	153120000	100410000
U3KQ56;Q9UBQ7	GRHPR	Glyoxylate reductase/hydroxypyruvate reductase		0.75326	0	0	0	0	23382000	10284000	16279000	7456200
Q9NSD9;Q9NSD9-2	FARSB	Phenylalanine--tRNA ligase beta subunit		0.75611	59468000	45239000	22962000	15987000	31160000	22142000	0	0
Q9P0L0;Q9P0L0-2;J3QKM9;E5RK64;O95292-2;O95292	VAPA	Vesicle-associated membrane protein-associated protein A		0.75755	250780000	197530000	85755000	72379000	89652000	65533000	105780000	59594000
P09960-3;P09960-2;P09960-4;P09960	LTA4H	Leukotriene A-4 hydrolase		0.75912	4446900	3722300	0	0	0	0	18955000	4528400
Q9UI12-2;Q9UI12;E5RK31;E5RJG1;E5RG49;E5RHH0;G3V126	ATP6V1H	V-type proton ATPase subunit H		0.75998	6218200	8139100	0	0	11335000	9210900	0	0
P40939;H0YFD6	HADHA	Trifunctional enzyme subunit alpha, mitochondrial;Long-chain enoyl-CoA hydratase;Long chain 3-hydroxyacyl-CoA dehydrogenase		0.76023	223840000	202040000	203720000	176210000	281250000	228120000	216590000	136560000
G3V5Z7;P60900;G3V295;G3V3I1;P60900-2;G3V3U4;P60900-3;H0YJC4;G3V4S5;G3V2S7	PSMA6	Proteasome subunit alpha type;Proteasome subunit alpha type-6		0.76292	192070000	111720000	25756000	12540000	44634000	69318000	90273000	57954000
A0A0A0MSW3;P35658-2;P35658-4;P35658;P35658-3;P35658-5;E9PKD2;B7ZAV2;H0Y837;K7EJH0;K7EMX1;K7EJV2;K7ESQ2;REV__O14524-2;REV__O14524;REV__Q5TB80-2;REV__Q5TB80;Q8NBT2;Q8TE76-2;Q2KHM9-2;Q8IYE1;Q569K6;Q5VT97-2;Q8TE76-3;Q8TE76;Q2KHM9;Q5VT97;O15078-2	NUP214	Nuclear pore complex protein Nup214		0.76333	0	0	6824100	2124300	2244800	4217100	0	0
F5GZQ3;P55084;B5MD38;P55084-2;C9JEY0;C9JE81;C9K0M0	HADHB	Trifunctional enzyme subunit beta, mitochondrial;3-ketoacyl-CoA thiolase		0.76411	45432000	39597000	42097000	27971000	14621000	10892000	141270000	83959000
P41240;H3BU69;H3BUM9	CSK	Tyrosine-protein kinase CSK		0.7642	15309000	17053000	12811000	12071000	16107000	14582000	12374000	19605000
Q9NUQ9;E5RJE1;E5RIR8;E5RJL8;E5RI16;E5RGI7;E5RK61;E5RFS4;E5RHU5	FAM49B	Protein FAM49B		0.76422	21218000	15878000	18997000	18897000	53756000	39720000	63489000	62340000
P36957-2;P36957;Q86SW4	DLST	Dihydrolipoyllysine-residue succinyltransferase component of 2-oxoglutarate dehydrogenase complex, mitochondrial		0.76434	81067000	71530000	0	0	0	0	0	0
E7ENV7;Q86YQ8-2;Q9HCH3-2;Q96FN4-2;O75131;Q96FN4;Q8IYJ1;Q96A23;O95741;Q9UBL6-2;Q86YQ8;Q96A23-2;Q9HCH3;O95741-2;Q9UBL6	CPNE8;CPNE5;CPNE2;CPNE3;CPNE9;CPNE4;CPNE6;CPNE7	Copine-8;Copine-5;Copine-2;Copine-3;Copine-9;Copine-4;Copine-6;Copine-7		0.76676	12453000	8627200	22647000	14485000	14329000	10204000	30825000	14221000
M0QXN5;P37198;M0QX10;M0QYY0;M0QX13;M0QZL5;M0R1S1;M0QX64;M0R302	NUP62	Nuclear pore glycoprotein p62		0.76721	19413000	15494000	7085900	9046500	6331400	6136900	39229000	19422000
Q01518;Q5T0R1;Q5T0R4;Q5T0R3;Q5T0R2;Q5T0R7;Q5T0R6;Q5T0R5;Q5T0S3;Q5T0R8;F8WDB9	CAP1	Adenylyl cyclase-associated protein 1		0.76802	13538000000	11543000000	10058000000	6618200000	9373100000	7961900000	14149000000	7271400000
P15153;B1AH77;B1AH78;B1AH80	RAC2	Ras-related C3 botulinum toxin substrate 2		0.77007	162690000	138530000	192650000	135810000	228890000	188880000	199160000	107560000
Q71U36-2;Q71U36;Q13748;Q13748-2;Q6PEY2	TUBA1A;TUBA3C;TUBA3E	Tubulin alpha-1A chain;Tubulin alpha-3C/D chain;Tubulin alpha-3E chain		0.77223	0	0	0	0	29345000	18795000	36591000	19604000
A0A0C4DGH5;Q86VP6-2;Q86VP6	CAND1	Cullin-associated NEDD8-dissociated protein 1		0.77451	34080000	28121000	0	0	34940000	25446000	15144000	12463000
P53618;E9PP73;E9PP63;E9PKQ1	COPB1	Coatomer subunit beta		0.77501	82098000	52272000	52077000	45305000	0	0	43278000	24976000
P35606-2;P35606;D6R997	COPB2	Coatomer subunit beta		0.77821	49839000	40920000	83775000	81153000	129640000	111330000	154160000	95635000
Q68EM7-3;Q68EM7-2;Q68EM7-6;Q68EM7-5;Q68EM7;Q68EM7-7	ARHGAP17	Rho GTPase-activating protein 17		0.78431	0	0	34645000	26985000	16915000	16497000	0	0
P31150	GDI1	Rab GDP dissociation inhibitor alpha		0.78525	0	0	10526000	9858700	24980000	16889000	31748000	17015000
Q9NXV6	CDKN2AIP	CDKN2A-interacting protein		0.78661	30768000	19512000	16196000	11923000	4262700	3275300	5223100	3420200
A0A087X1K9;E5RGR0;O75608-2;O75608;B4DP64;E5RJ48;E5RI35	LYPLA1	Acyl-protein thioesterase 1		0.78684	40490000	37262000	13959000	15532000	29530000	26984000	0	0
P13639;M0R0I6	EEF2	Elongation factor 2		0.7887	1310300000	1012000000	1081000000	691610000	810100000	624160000	1014800000	622340000
Q9NVJ2;Q9NVJ2-2	ARL8B	ADP-ribosylation factor-like protein 8B		0.78954	0	0	20578000	20659000	0	0	9644000	8997600
Q7Z5R6	APBB1IP	Amyloid beta A4 precursor protein-binding family B member 1-interacting protein		0.78962	52559000	43616000	13506000	12933000	0	0	0	0
Q6IBS0;D6RG15;H0Y858;H7C5I2;Q9NR96-4	TWF2	Twinfilin-2		0.79155	17406000	13217000	10518000	9579100	7629600	5179500	5119800	11027000
Q93009;H3BND8;Q93009-3;H3BMF6	USP7	Ubiquitin carboxyl-terminal hydrolase 7;Ubiquitin carboxyl-terminal hydrolase		0.79323	37066000	24529000	8654700	3128900	15351000	9761100	0	0
P22307-6;P22307-2;P22307-4;P22307-7;P22307-8;P22307;H0YF61	SCP2	Non-specific lipid-transfer protein		0.79369	32490000	34967000	25176000	26853000	35987000	28973000	31007000	26190000
Q92575	UBXN4	UBX domain-containing protein 4		0.79407	7668700	3920200	0	0	0	0	10197000	3643500
Q07960;E9PNR6;H0YE29	ARHGAP1	Rho GTPase-activating protein 1		0.79408	0	0	19700000	19616000	23830000	16883000	0	0
Q5T123;Q9H299	SH3BGRL3	SH3 domain-binding glutamic acid-rich-like protein 3		0.79476	224130000	167810000	104230000	78631000	161020000	89735000	53654000	23985000
P17858;P17858-2	PFKL	ATP-dependent 6-phosphofructokinase, liver type		0.79637	28570000	30438000	0	0	0	0	15695000	7701400
F8W914;Q9NQC3-2;Q9NQC3-5;Q9NQC3	RTN4	Reticulon;Reticulon-4		0.79653	71554000	50282000	55293000	62974000	76180000	67478000	0	0
P55072;C9JUP7;C9IZA5	VCP	Transitional endoplasmic reticulum ATPase		0.79914	661410000	564360000	559260000	402370000	445590000	353470000	580620000	396090000
Q7Z406;Q7Z406-6;Q7Z406-2;Q7Z406-5;Q7Z406-4;M0QY43	MYH14	Myosin-14		0.79979	47024000	30359000	50312000	42987000	62752000	50235000	87559000	66799000
Q5JPT2;Q96B97-2;Q96B97;Q96B97-3;Q5VSN0;Q5JPT3;Q5JPT1	SH3KBP1	SH3 domain-containing kinase-binding protein 1		0.79994	28165000	11776000	0	0	0	0	0	0
P20701-3;P20701;P20701-2;H3BSV1	ITGAL	Integrin alpha-L		0.80127	48867000	39535000	32577000	23387000	21501000	24805000	107930000	44719000
J3KQ32;Q9NTK5;Q9NTK5-3;Q9NTK5-2;C9JTK6;C9JCJ9	OLA1	Obg-like ATPase 1		0.80178	45011000	51407000	56323000	43159000	49569000	39467000	49791000	29472000
S4R456;K7EM56;A0A0B4J2B4;K7EJ78;S4R417;K7EQJ5;K7ELC2;P62841	RPS15	40S ribosomal protein S15		0.8022	47550000	60915000	93820000	69778000	98843000	78293000	0	0
P08648	ITGA5	Integrin alpha-5;Integrin alpha-5 heavy chain;Integrin alpha-5 light chain		0.80429	32222000	22518000	0	0	0	0	38592000	16358000
P04083;Q5T3N1;Q5T3N0	ANXA1	Annexin A1;Annexin		0.80705	67014000	49736000	51964000	43821000	102860000	61082000	51528000	44640000
P62854;Q5JNZ5	RPS26;RPS26P11	40S ribosomal protein S26;Putative 40S ribosomal protein S26-like 1		0.80789	41624000	54137000	103390000	92771000	123900000	88333000	28666000	46828000
Q96KP4;J3KRD5;J3QQN6;J3QR27;J3QLU1;A0A087WVS2;J3QKQ0;J3QRD0;J3QL02;J3KSV5;A0A087WYZ1;J3QKT2;Q96KP4-2	CNDP2	Cytosolic non-specific dipeptidase		0.80833	4210600	3498800	14493000	14586000	15825000	13631000	31314000	19268000
A0A087WV97;Q8WU79-3;Q8WU79-2;Q8WU79;X6RCC3	SMAP2	Stromal membrane-associated protein 2		0.80854	90716000	87009000	94249000	70863000	113680000	103320000	131300000	93698000
Q16512-3;Q16512;Q16512-2;K7EN76;K7EM57	PKN1	Serine/threonine-protein kinase N1		0.80946	6773300	4286800	10489000	4943400	0	0	6149400	4344700
E9PKZ0;P62917;E9PP36;G3V1A1;E9PKU4	RPL8	60S ribosomal protein L8		0.81025	253060000	193600000	140330000	106940000	181790000	153240000	84242000	69972000
P04080;A0A1W2PQG6;A0A1W2PS52	CSTB	Cystatin-B		0.81363	62454000	46923000	12365000	2828900	11850000	6532200	0	0
Q9BS26	ERP44	Endoplasmic reticulum resident protein 44		0.81417	103250000	84732000	128950000	62801000	88893000	76393000	30501000	27327000
P28838-2;P28838;H0Y9Q1;H0Y983	LAP3	Cytosol aminopeptidase		0.81439	183140000	149740000	100900000	60799000	97714000	79358000	169820000	97188000
P36578;H3BM89;H3BTP7;H3BU31	RPL4	60S ribosomal protein L4		0.8146	534910000	466890000	293080000	250350000	325500000	279120000	344740000	231290000
Q9NQR4;H7C579	NIT2	Omega-amidase NIT2		0.81547	0	0	0	0	12381000	7093100	0	0
P49411;H3BNU3	TUFM	Elongation factor Tu, mitochondrial		0.81648	238850000	227200000	266680000	216260000	254370000	175830000	230460000	160000000
Q5T4L4;P42677	RPS27	40S ribosomal protein S27		0.81743	57997000	56205000	54895000	60708000	74490000	64011000	65029000	30465000
P62316-2;P62316;K7EJB5;K7ERG4	SNRPD2	Small nuclear ribonucleoprotein Sm D2		0.81809	17472000	13240000	0	0	15809000	11883000	0	0
E9PIN3;Q9UBU9-2;Q9UBU9;E9PMV7;E9PQA4;E9PLA7	NXF1	Nuclear RNA export factor 1		0.81847	631150	616380	785290	673380	529020	609430	900940	600350
C9J8H1;P36543-2;P36543	ATP6V1E1	V-type proton ATPase subunit E 1		0.8186	0	0	12423000	11518000	18192000	10225000	12940000	14845000
P13796;Q5TBN3;P13796-2;A0A0A0MSQ0;P13797-3;P13797-2;P13797;U3KQI3;Q5TBN5;C9JAM8;Q14651	LCP1	Plastin-2		0.81966	1299200000	982140000	1153100000	881850000	1179200000	900780000	1389500000	840830000
H7BXI1;A0FGR8-2;A0A087WXU3;A0FGR8;A0FGR8-6;A0FGR8-5	ESYT2	Extended synaptotagmin-2		0.81973	25098000	22653000	25305000	15432000	18253000	17444000	36726000	27569000
Q96G03;Q96G03-2;E9PD70;E7ENQ8	PGM2	Phosphoglucomutase-2		0.82069	333460000	295630000	237040000	190160000	169170000	359670000	170780000	99241000
H0Y9M8;O43181	NDUFS4	NADH dehydrogenase [ubiquinone] iron-sulfur protein 4, mitochondrial		0.82193	16258000	14373000	11133000	3918400	0	0	0	0
P54136;P54136-2;E5RJM9;E5RH09	RARS	Arginine--tRNA ligase, cytoplasmic		0.82273	106040000	96622000	33612000	22767000	30557000	21261000	0	0
Q08J23-3;Q08J23-2;Q08J23	NSUN2	tRNA (cytosine(34)-C(5))-methyltransferase		0.82293	12622000	16609000	12787000	11024000	14051000	8782200	10460000	7495100
B7Z9I1;Q5T4U5;P11310;P11310-2;E9PRX4;E9PJM9	ACADM	Medium-chain specific acyl-CoA dehydrogenase, mitochondrial		0.82368	50057000	46079000	0	0	0	0	0	0
P27348;E9PG15	YWHAQ	14-3-3 protein theta		0.82583	160150000	134760000	251470000	225800000	197010000	205170000	366340000	227150000
P23381;P23381-2;H0YJP3;G3V3H8;G3V3Y5;G3V277;G3V2F2;G3V3R3;G3V4S4;G3V313;G3V339;G3V2C0;G3V4C7;G3V4N8;G3V5W1;G3V3S7;G3V3X0;G3V423;G3V3P2;G3V227;G3V5U1;G3V456	WARS	Tryptophan--tRNA ligase, cytoplasmic;T1-TrpRS;T2-TrpRS		0.82584	63240000	63500000	166140000	143770000	158920000	176830000	162780000	106820000
P61081;M0QX69	UBE2M	NEDD8-conjugating enzyme Ubc12		0.82632	41325000	23621000	0	0	11037000	11891000	21275000	14004000
H3BRG4;P22695;H3BSJ9;H3BUE4;H3BUI9;A0A087WVZ4;H3BP04	UQCRC2	Cytochrome b-c1 complex subunit 2, mitochondrial		0.82656	89599000	92495000	68125000	64471000	90376000	80286000	30484000	23524000
Q86TU7	SETD3	Histone-lysine N-methyltransferase setd3		0.82725	6050100	4135400	3672600	4894200	4698100	3903700	0	0
P22314-2;P22314;Q5JRR6;Q5JRR9;Q5JRS0;Q5JRS1;Q5JRS3;Q5JRS2	UBA1	Ubiquitin-like modifier-activating enzyme 1		0.82935	603550000	839760000	634690000	510740000	567620000	543890000	570400000	387710000
O95373	IPO7	Importin-7		0.82979	15613000	15212000	0	0	0	0	17545000	7800700
A6NDF3;Q9BVG4	PBDC1	Protein PBDC1		0.83023	31980000	28257000	5645100	6446100	0	0	27939000	16022000
E9PK54	HSPA8	Interleukin enhancer-binding factor 3		0.83124	393930000	240170000	90065000	196210000	127210000	134410000	420350000	227290000
Q9H0D6-2;Q9H0D6	XRN2	Guanine nucleotide-binding protein G(I)/G(S)/G(T) subunit beta-1;Guanine nucleotide-binding protein subunit beta-4;Guanine nucleotide-binding protein G(I)/G(S)/G(T) subunit beta-2;Guanine nucleotide-binding protein G(I)/G(S)/G(T) subunit beta-3		0.83357	39174000	31304000	27812000	14639000	0	0	23218000	10807000
Q9NSE4	IARS2	Glutaredoxin-3		0.8338	16337000	16096000	13418000	6826100	0	0	13013000	4139800
H3BMH2;H3BSC1;P62491-2;Q15907-2;P62491;Q15907;B4DQU5;M0R377;M0R2D0;H3BN38	RAB11A;RAB11B	Galactokinase		0.83436	57436000	57170000	53684000	76071000	39571000	39786000	0	0
P11586;F5H2F4;V9GYY3	MTHFD1	Eukaryotic peptide chain release factor subunit 1		0.83441	207550000	196480000	152680000	94075000	127180000	116610000	113440000	64485000
Q8WXF1;Q8WXF1-2;X6RDA4	PSPC1	Drebrin-like protein		0.83535	0	0	10887000	7681500	15160000	11145000	37400000	26731000
P61019;P61019-2;E9PE37;H7C125;H0YD31;E9PKL7;Q8WUD1	RAB2A	Sodium/potassium-transporting ATPase subunit beta-3		0.83602	10495000	6290700	3261700	5443100	0	0	12313000	9274900
Q6S8J3;P0CG38;A5A3E0;P0CG39;A0A0G2JRD4;Q495V5;A0A0D9SFE8;A0A0G2JQ08;A0A087X1W7;A0A087WXQ7;A6NC16;D7UEQ8;A0A0G2JQB7;A0A0C4DH93;A0A087X092;A0A087X067;A0A0A6YYL3;A0A0G2JMU2;Q6S8J3-3;Q6S5H4-3;Q6S8J3-2;B2RU33;Q6S5H4-2;H3BUK9;Q6S5H4;A0JP26;Q86YR6	POTEE;POTEI;POTEF;POTEJ	Dihydrolipoyl dehydrogenase;Dihydrolipoyl dehydrogenase, mitochondrial		0.83646	0	0	28721000	27872000	46592000	33236000	65233000	37385000
I3L0N3;P46459-2;P46459;I3L0L3	NSF	26S proteasome non-ATPase regulatory subunit 4		0.83755	36251000	37731000	30563000	25306000	29205000	21394000	4931700	14664000
A0A0A0MR02;P45880-2;P45880;P45880-1;Q5JSD2;Q5JSD1;A2A3S1	VDAC2	Eukaryotic translation initiation factor 3 subunit G		0.83941	309390000	276110000	91110000	59244000	77833000	86105000	115040000	61846000
F8VRN8;F8VQE1;Q9UHB6-2;Q9UHB6-5;Q9UHB6;Q9UHB6-4;F8VS07;Q9UHB6-3	LIMA1	Nuclear pore glycoprotein p62		0.83959	23607000	25771000	0	0	0	0	12291000	4181400
P06733;P06733-2;K7EM90;E5RGZ4;P13929-3;P13929-2;P13929;K7ERS8;U3KQP4;E5RI09;E5RG95;K7EPM1;K7EKN2	ENO1	RNA-binding motif protein, X chromosome;RNA-binding motif protein, X chromosome, N-terminally processed;RNA binding motif protein, X-linked-like-1		0.83972	3111400000	2679100000	2367500000	1734900000	2955000000	2258500000	2580300000	1582000000
M0QXB4;O14579-3;O14579;M0R061;O14579-2	COPE	Protein ERGIC-53		0.8398	16785000	19461000	0	0	9825400	8438600	0	0
K7ELW0;Q99497;K7EN27	PARK7	Ras-related C3 botulinum toxin substrate 2		0.8403	68974000	60519000	62911000	52372000	97007000	73045000	83732000	64175000
A0A1W2PQY5;Q08379-2;Q08379	GOLGA2	Poly(rC)-binding protein 2		0.84102	4794400	1263000	1513600	3517100	0	0	0	0
P56537;P56537-2;A0A0U1RQV5;B7ZBH1	EIF6	Heterogeneous nuclear ribonucleoproteins A2/B1		0.84206	123260000	75387000	38710000	39961000	53131000	53202000	155360000	97274000
Q15717;Q15717-2;M0QZR9;M0R055	ELAVL1	Zinc finger CCCH domain-containing protein 11A		0.84312	28145000	29746000	34658000	53334000	42829000	28460000	55234000	30651000
P25705-2;P25705;P25705-3;K7EK77;K7ENJ4;K7ERX7;K7EQH4;K7EJP1;K7ESA0	ATP5A1	L-lactate dehydrogenase B chain;L-lactate dehydrogenase		0.84334	367350000	362740000	221220000	201640000	276070000	236030000	284890000	166830000
P04350;Q3ZCM7;M0R2D3;M0R278;M0QY85;M0QZL7;M0R1I1;M0R0X0;M0QY37;M0QX14;M0QYM7;K7ES63;A0A075B724	TUBB4A	Dolichyl-diphosphooligosaccharide--protein glycosyltransferase subunit STT3A		0.84469	0	0	0	0	14801000	13561000	39381000	25749000
P12955-2;P12955;P12955-3;V9GYE4	PEPD	Cytoplasmic dynein 1 intermediate chain 2		0.84624	0	0	14303000	19851000	17652000	15152000	17418000	4667300
P30520	ADSS	Dolichyl-diphosphooligosaccharide--protein glycosyltransferase subunit DAD1		0.84769	42239000	26041000	10648000	9257000	12237000	10169000	15440000	9143300
Q14204	DYNC1H1	Splicing factor, arginine/serine-rich 15		0.84777	73390000	50174000	31566000	31899000	45530000	39113000	57394000	41240000
A0A0D9SFB3;A0A0D9SG12;A0A0D9SF53;O00571-2;O00571;A0A0J9YVQ7;C9J8G5;C9J081;O15523-3;A0A087WVZ1;A0A0J9YYH6;D6RCM4;Q9NQI0-3;Q9NQI0-2;Q9NQI0-4;Q9NQI0	DDX3X	Extended synaptotagmin-2		0.84921	181170000	180370000	70571000	39098000	99279000	85126000	127440000	66559000
P18124;A8MUD9;C9JZ88;C9JIJ5;H0Y4W2;F2Z2U4;Q9Y4A5-2;Q9Y4A5	RPL7	Eukaryotic translation initiation factor 3 subunit J		0.85	199290000	197790000	143020000	118870000	228890000	181300000	93543000	66036000
F8VNT9;F8VV56;F8W022;F8VWK8;P08962-3;P08962-2;P08962	CD63	Heterogeneous nuclear ribonucleoprotein U		0.85013	35617000	23233000	38793000	40915000	28443000	33802000	65306000	30067000
P13473-2;P13473;P13473-3	LAMP2	Serine/threonine-protein kinase OSR1		0.85075	41797000	33992000	0	0	0	0	35217000	29592000
E7EX90;Q14203-5;Q14203-2;Q14203-3;Q14203-4;Q14203-6;Q14203;E7EWF7;Q6AWB1	DCTN1;DKFZp686E0752	Regulator of chromosome condensation		0.85112	7858700	6090000	0	0	0	0	0	0
Q8N5M9	JAGN1	Annexin A4		0.85244	12285000	10725000	4038000	9597300	9754300	7837600	0	0
P41250;H7C443	GARS	Leucine-rich repeat flightless-interacting protein 1		0.85273	106510000	101340000	141620000	108130000	81197000	99852000	128810000	97729000
P17066;P48741	HSPA6;HSPA7	Host cell factor 1;HCF N-terminal chain 1;HCF N-terminal chain 2;HCF N-terminal chain 3;HCF N-terminal chain 4;HCF N-terminal chain 5;HCF N-terminal chain 6;HCF C-terminal chain 1;HCF C-terminal chain 2;HCF C-terminal chain 3;HCF C-terminal chain 4;HCF C-terminal chain 5;HCF C-terminal chain 6		0.85306	809170000	700510000	570300000	587170000	519250000	447220000	0	0
B4DY09;Q12905;X6R6Z1;A0A0A0MRL0	ILF2	Paraspeckle component 1		0.85308	45735000	50072000	57925000	41563000	28892000	36032000	142710000	111890000
H3BPK3;H3BPQ4;Q16775-2;Q16775;H3BQW8;Q16775-3	HAGH	Heterogeneous nuclear ribonucleoprotein Q		0.85455	0	0	6320100	7935900	8078400	7140200	0	0
O15144;H7C3F9;G5E9S7;C9JTV5;G5E9J0	ARPC2	Serine/arginine-rich splicing factor 7		0.85515	183260000	162770000	98733000	105560000	152580000	116680000	202710000	120310000
A6NCQ0;A6NJU6;A6NFX8;Q9UKK9;H0YEY4;C9JYY9	NUDT5	Eukaryotic translation initiation factor 4E		0.85553	55620000	47113000	21277000	21075000	19990000	27220000	43572000	24931000
Q6P452;P09525;P09525-2;B4E1S2	ANXA4	Nucleophosmin		0.85598	70455000	59024000	50744000	52089000	79258000	78362000	0	0
A0A0A0MTS2;P06744;P06744-2;K7EQ48;A0A0J9YXP8;A0A0J9YX90;A0A0J9YYH3;K7EPY4;K7EP41;K7ELR7;K7ENA0;K7ERK8;K7ERC6;K7EIL4;CON__Q3ZBD7;K7ESF4	GPI	Proteasome subunit beta type-1		0.85616	310320000	288770000	260820000	225640000	196330000	158140000	160440000	97923000
O95881	TXNDC12	KH domain-containing, RNA-binding, signal transduction-associated protein 1;KH domain-containing, RNA-binding, signal transduction-associated protein 3;KH domain-containing, RNA-binding, signal transduction-associated protein 2		0.85722	9548000	7475900	6556800	2291900	0	0	0	0
Q9BQA1;Q9BQA1-2;H0Y711	WDR77	Eukaryotic translation initiation factor 3 subunit H		0.85763	79560000	57082000	22964000	15804000	18194000	15197000	26732000	9252700
H0YI98;F8W1I6;Q13561;Q13561-3;Q13561-2;F8VW18;F8VX93	DCTN2	Galectin-1		0.85835	45337000	40523000	15347000	11013000	13126000	15000000	16055000	13314000
P07948-2;P07948;H0Y3C5;J3KPD6;F6SF04;P08631-3;P08631-2;P08631-4;P08631;E5RJ37;J3QRU1;P06241-3;P06241-2;P12931;P06241;P12931-2;P07947	LYN	Twinfilin-2		0.85979	24434000	22620000	0	0	36540000	27536000	16207000	13408000
Q13409-6;Q13409-3;Q13409-7;Q13409-2;Q13409-5;Q13409;E7EQU2;E7ESD3;E7EMU4;E7EV09;E7EQL5;E7ET01;E7ETL8;E9PGG1;E7EUM4;E7ERR6;E7ERH4;E7EU01	DYNC1I2	Adenylyl cyclase-associated protein 1		0.86011	116220000	108400000	60172000	48962000	39552000	44319000	125150000	89382000
G5E9G0;P39023;B5MCW2;H7C3M2;H7C422;Q92901	RPL3	LIM domain and actin-binding protein 1		0.86034	246570000	213540000	182940000	206150000	342690000	303870000	489500000	443010000
Q9NXG2;H3BNW0	THUMPD1	Zinc finger Ran-binding domain-containing protein 2		0.86034	6862300	9242800	388730	472870	345490	396160	825800	516910
F8VV04;Q15020-4;Q15020;F8W667;Q15020-3;Q15020-2	SART3	Protein SON		0.86068	18951000	13791000	20287000	7605200	18349000	16410000	290710	397780
Q9UHB9-4;Q9UHB9-2;Q9UHB9;Q9UHB9-3;K7EN53;K7EQC2	SRP68	DNA topoisomerase 1		0.86115	30235000	32411000	58333000	57701000	59152000	57734000	28672000	42984000
P51149;C9J8S3;C9J4V0;C9J592;C9J4S4;C9IZZ0;C9J7D1	RAB7A	Importin subunit beta-1		0.86122	112940000	90679000	69537000	58503000	91690000	75801000	177920000	128140000
Q13045-2;Q13045-3;Q13045;J3QQQ2;J3KS54	FLII	Heterogeneous nuclear ribonucleoproteins C1/C2;Heterogeneous nuclear ribonucleoprotein C-like 1		0.86132	44021000	42657000	12895000	6114000	12876000	13524000	0	0
O60832;C9IYT0;O60832-2	DKC1	Synaptic vesicle membrane protein VAT-1 homolog		0.86189	17029000	17888000	0	0	5748200	5713500	0	0
P53621;P53621-2	COPA	Thioredoxin		0.86345	293050000	247190000	189030000	163610000	108120000	104130000	345410000	207800000
P62277;J3KMX5;E9PS50	RPS13	ELAV-like protein 1		0.86354	165810000	160620000	335020000	237360000	350650000	287610000	109730000	81269000
P17812;P17812-2	CTPS1	Heterogeneous nuclear ribonucleoprotein K		0.86589	113970000	113570000	19346000	23175000	39728000	41843000	119110000	75208000
O60664-4;O60664;O60664-3;K7ERZ3;K7EL96;K7ER39;O60664-2;K7EJD0	PLIN3	Cold shock domain-containing protein E1		0.86595	303400000	278170000	252700000	224770000	181530000	188950000	306780000	179100000
P62899;B8ZZK4;H7C2W9;C9JU56;B7Z4E3;B7Z4C8;P62899-3;P62899-2	RPL31	Phosphate carrier protein, mitochondrial		0.86622	43281000	51707000	62116000	48596000	58961000	45958000	0	0
P68133;P68032;P63267;P62736;A6NL76	ACTA1;ACTC1;ACTG2;ACTA2	Heterogeneous nuclear ribonucleoprotein A3		0.86851	742060000	669490000	1307600000	993460000	1163200000	1237600000	2862600000	1777100000
F8W020;F8VXI6;F8VUX1;F8VY35;F8W0J6;F5H4R6;P55209-2;P55209;H0YIV4;F8VVB5;H0YHC3;F8W118;F8VV59;B7Z9C2;P55209-3;F8VRJ2;H0YH88;F8W543	NAP1L1	Inositol 1,4,5-trisphosphate receptor type 1		0.86858	109190000	82933000	194780000	173830000	217890000	203420000	337480000	200570000
P12814;P12814-3;P12814-2;P12814-4;H9KV75;G3V2W4;H7C5W8;G3V2N5;H0YJ11;H0YJW3;P35609-2;P35609;G3V2X9;F6THM6;Q08043;G3V2E8;G3V5M4;A0A087WSZ2;D6RH00	ACTN1	Serine/threonine-protein phosphatase 2A 65 kDa regulatory subunit A alpha isoform		0.86871	835680000	730460000	562220000	387940000	732530000	565690000	674630000	591700000
A0A1X7SBZ2;A0A1W2PQ51;Q92841;Q92841-1;Q92841-3;Q92841-2;A0A0U1RQJ0	DDX17	T-complex protein 1 subunit beta		0.86917	361370000	330730000	336380000	265740000	282870000	249650000	415160000	257220000
P46940;H0YLE8;A0A0J9YXZ5;A0A087WWP1;H0YKA5;F2Z2E2;Q86VI3	IQGAP1	Glutamine--fructose-6-phosphate aminotransferase [isomerizing] 1		0.86918	457110000	364400000	362530000	265570000	470010000	350670000	234230000	258680000
H0Y984;A6NC48;Q10588-2;Q10588;H0Y9Q9;H0Y8G4	BST1	Eukaryotic translation initiation factor 4 gamma 2		0.86948	0	0	0	8491700	0	0	33879000	27050000
A0A1B0GUL7	RPL30	60S ribosomal protein L30		0.86952	47227000	25611000	15298000	25897000	0	0	20054000	17648000
A0A087X2D8;O60271-4;O60271-2;O60271-5;O60271-9;O60271;O60271-3;H0YBS5;H0Y981;H0YBE9	HSPA4	Heat shock 70 kDa protein 4		0.86962	10642000	4117800	27927000	16682000	542590	5028000	11615000	4274200
O96008-2;O96008;K7EJ57;K7EKG4	KTN1	Kinectin		0.86974	47515000	45329000	65597000	39389000	56145000	56790000	90001000	61294000
Q14764	INF2	Inverted formin-2		0.87016	10339000	5225400	4100200	3939100	7040800	9338700	0	0
Q9H444	MATR3	Matrin-3		0.87045	0	0	13267000	11642000	29726000	18292000	7384900	15244000
Q09666	SH3BP1	SH3 domain-binding protein 1		0.87153	3180500000	2896600000	2108900000	1624700000	2157600000	2046500000	2272300000	1565100000
Q96JJ7;B4DIE3	CCT7	T-complex protein 1 subunit eta		0.87184	19016000	30473000	0	0	0	0	13720000	8246900
P29350;P29350-3;P29350-2;P29350-4;F5H0N8;F5GY79;F5H5H9;F5H1Z8;F5H1V7;F5H4Z1;F5GXD4;U3KQS1	HYOU1	Hypoxia up-regulated protein 1		0.8719	223730000	169690000	177620000	139420000	183280000	180510000	218160000	113900000
Q15365;J3QT27;E9PFP8;P57721-2;P57721-3;P57721-5;P57721-4;P57721;F8VTZ0;H3BSP4;C9K0A2;F8WC71;C9IZV9;C9J7A9;C9JSA6;C9J5V4;C9JTY5;C9JZY3;C9J0A4;P57723-2;P57723	NEDD8;NEDD8-MDP1	NEDD8		0.87221	338860000	261230000	176140000	152100000	237240000	216650000	390470000	235220000
P62191-2;P62191;G3V4X1	CNOT3	CCR4-NOT transcription complex subunit 3		0.87376	30198000	41179000	36858000	34109000	66727000	40040000	18850000	34652000
F5H5D3;Q9BQE3;F8VVB9;A0A1W2PQM2;F8VQQ4;C9J2C0;Q9NY65-2;Q9NY65;F8VRZ4;F8VS66;F8VWV9;F8VX09;V9GZ17;C9K0S6;F8VRK0;F8VXZ7;F8W0F6;Q9H853	HNRNPAB	Heterogeneous nuclear ribonucleoprotein A/B		0.87388	17289000	19754000	19596000	17501000	16890000	16097000	0	0
J3KR24;A0A0A0MSX9;P41252;Q5TCD1	DOCK8	Dedicator of cytokinesis protein 8		0.87498	64385000	55297000	21427000	22629000	4004900	3962300	9902800	8138200
B0I1T2-4;B0I1T2	CTPS1	CTP synthase 1		0.87507	7501000	6428100	19210000	18877000	13344000	17024000	13399000	7294300
O15511;O15511-2;B1ALC0	OGDH;OGDHL	2-oxoglutarate dehydrogenase, mitochondrial;2-oxoglutarate dehydrogenase-like, mitochondrial		0.87552	163370000	326110000	112660000	225510000	75478000	79815000	51649000	29028000
B0YIW6;P48444;P48444-2;E9PK34;Q6P1Q5	FH	Fumarate hydratase, mitochondrial		0.87681	112140000	86653000	81930000	71942000	82961000	85477000	171560000	125770000
Q9Y678;H0Y8X7	RBM17	Splicing factor 45		0.87944	60192000	43751000	52522000	22378000	41874000	35475000	13160000	10065000
P78347-2;P78347-4;P78347-3;P78347;P78347-5;C9J6M0	TARDBP	TAR DNA-binding protein 43		0.88056	81647000	90708000	38412000	34665000	47539000	46298000	100250000	62122000
Q14974;J3QR48;Q14974-2;J3KTM9;J3QKQ5;J3QRG4	ADH5	Alcohol dehydrogenase class-3		0.88073	79505000	74861000	116790000	97541000	149530000	137310000	85618000	82477000
P15531;P15531-2	EPB41L2	Band 4.1-like protein 2		0.88183	120240000	80119000	55670000	66266000	57835000	54153000	49645000	25220000
P21281;H0YC04;E5RGH6;H0YAT8;C9JL73;P15313	ATIC	Bifunctional purine biosynthesis protein PURH;Phosphoribosylaminoimidazolecarboxamide formyltransferase;IMP cyclohydrolase		0.88245	46080000	50488000	73041000	54118000	51826000	60900000	93647000	50595000
E7EP32;P62873-2;Q9HAV0;P62879;P62873;B1AKQ8;C9JZN1;F6X3N5;F6UT28;C9JIS1;C9JXA5;C9JD14;F5H8J8;F5H100;B3KVK2;F5H0S8;E9PCP0;P62879-2;P16520-2;P16520	UBE2N;UBE2NL	Ubiquitin-conjugating enzyme E2 N;Putative ubiquitin-conjugating enzyme E2 N-like		0.88272	154060000	131960000	99336000	76936000	58409000	61415000	134260000	84858000
K7ER96;O43396;K7EML9;K7EME7	CCT5	T-complex protein 1 subunit epsilon		0.88307	79072000	78170000	90573000	64534000	61197000	59984000	129630000	68698000
O00410;O00410-3;E7EWK4;E7EX05;E7EQT5;E7EV12;E7ETV3;H0Y8C6;O00410-2;C9JXE0;C9JZD8;C9J875;C9JZ53;C9JQT6;E7ESA1;E7ESZ1;E7ETV8;C9JMV5;H0Y3V4	ATP1A1	Sodium/potassium-transporting ATPase subunit alpha-1		0.88423	27055000	0	21873000	19670000	9476300	0	17449000	19302000
Q7Z3K3-5;Q7Z3K3-7;Q7Z3K3-2;Q7Z3K3-3;Q7Z3K3-6;Q7Z3K3	EIF2A	Eukaryotic translation initiation factor 2A;Eukaryotic translation initiation factor 2A, N-terminally processed		0.8858	16746000	17576000	22488000	28856000	31346000	21570000	41182000	25864000
H0Y3Y9;P55036	PGK1	Phosphoglycerate kinase 1		0.8859	27220000	27145000	27935000	19284000	26844000	30800000	57427000	31095000
Q9Y3I0	ARF4;ARF3	ADP-ribosylation factor 4		0.88683	34511000	27094000	16561000	16339000	32021000	34362000	40229000	33301000
Q9P2J5-2;Q9P2J5;Q9P2J5-3	NAP1L4	Nucleosome assembly protein 1-like 4		0.8871	101680000	95821000	79313000	46453000	78288000	57976000	87963000	62504000
A0A0A0MSI0;Q06830;A0A0A0MRQ5	SRSF6	Serine/arginine-rich splicing factor 6		0.88822	905630000	794060000	572760000	465360000	706140000	601440000	540270000	318910000
P00367;P00367-3;P00367-2	PRMT5	Protein arginine N-methyltransferase 5;Protein arginine N-methyltransferase 5, N-terminally processed		0.88856	215450000	160180000	215840000	128030000	176050000	157060000	158020000	120290000
H7C3H2;Q9HD20-2;Q9HD20	ATP6V1A	V-type proton ATPase catalytic subunit A		0.88942	3895900	6018800	10362000	5696300	7497000	9939200	0	0
P04844-2;P04844;Q5JYR4;Q5JYR7;F2Z3K5	EIF2S3;EIF2S3L	Eukaryotic translation initiation factor 2 subunit 3;Putative eukaryotic translation initiation factor 2 subunit 3-like protein		0.88972	110570000	90113000	39955000	45408000	53530000	41828000	70790000	42370000
O00232;O00232-2	GFM1	Elongation factor G, mitochondrial		0.89057	11500000	9705400	0	0	24482000	19404000	0	0
P08559-3;P08559;P08559-2;P08559-4;Q5JPU3;Q5JPU2;Q5JPU0;Q5JPT9;Q5JPU1;P29803	CAND1	Cullin-associated NEDD8-dissociated protein 1		0.89099	73747000	57606000	33576000	27469000	31184000	34797000	43849000	24557000
Q9BZH6	EIF4G1	Eukaryotic translation initiation factor 4 gamma 1		0.8912	99456000	81692000	118090000	95451000	65669000	74575000	0	0
O14745;J3QRP6;O14745-2	PAICS	Multifunctional protein ADE2;Phosphoribosylaminoimidazole-succinocarboxamide synthase;Phosphoribosylaminoimidazole carboxylase		0.89173	34639000	24712000	0	0	0	0	0	0
A0A087WW69;F8W8L6;A0A087WTA5;E7ERK9;Q9UI10-3;Q9UI10;Q9UI10-2	DDX18	ATP-dependent RNA helicase DDX18		0.89262	9615200	9145200	8499500	4341100	7419200	11403000	0	0
O14744-2;O14744;O14744-4;O14744-3;O14744-5;G3V5L5;G3V580;G3V2L6;H0YJX6;G3V5T6;H0YJ77;H0YJD3;G3V2X6;C9JSX3	ZMPSTE24	CAAX prenyl protease 1 homolog		0.89286	55475000	41042000	0	0	0	0	0	0
P48739;P48739-2;P48739-3;B3KYB6;B3KYB7;A0A0A0MSW4	EIF5A;EIF5AL1	Eukaryotic translation initiation factor 5A;Eukaryotic translation initiation factor 5A-1;Eukaryotic translation initiation factor 5A-1-like		0.89369	69292000	56716000	20264000	20552000	18156000	21609000	32238000	23004000
P42285;H0Y8U3;D6REC7	CSRP1	Cysteine and glycine-rich protein 1		0.89392	20801000	22801000	0	0	7911600	8199800	21305000	8778200
P20290-2;P20290;D6RDG3;H0Y9Y1	SRSF5	Serine/arginine-rich splicing factor 5		0.89432	25686000	43151000	81761000	62841000	28775000	33431000	14209000	12934000
M0QY97;Q9UPT8	UQCRC2	Cytochrome b-c1 complex subunit 2, mitochondrial		0.89488	6909300	8731400	14493000	11939000	7555900	8283200	0	0
A0A087X0X3;P52272;P52272-2;M0R019;M0R2T0;M0R0N3;M0QYQ7;M0R2I7;M0QZM1;M0R0Y6;M0QY96;M0QYL3	PECAM1	Platelet endothelial cell adhesion molecule		0.8962	182220000	176020000	284250000	258150000	234470000	252470000	406570000	297530000
Q9BR76;A0A087WW53;F5H390	CALU	Calumenin		0.89662	51180000	54047000	33411000	26589000	42896000	40050000	46926000	35707000
A0A0C4DGS1;P39656;U3KQ84;P39656-3;P39656-2	GTF2F2	General transcription factor IIF subunit 2		0.89663	246290000	161320000	37572000	34800000	58343000	59443000	72054000	44748000
Q9Y277;Q9Y277-2;E5RK27;E5RFP6;E5RJN6;E5RHZ6;E5RHE1	SCP2	Non-specific lipid-transfer protein		0.89714	131700000	191040000	23296000	15273000	84370000	65953000	164700000	117880000
Q15819;G3V113;H0YBP9	DNTTIP2	Deoxynucleotidyltransferase terminal-interacting protein 2		0.89739	106210000	104210000	157320000	128810000	154170000	192180000	106600000	80932000
E7EQV9;P61313;E7EX53;E7ENU7;P61313-2;E7ERA2	WDR1	WD repeat-containing protein 1		0.89811	105810000	114990000	78449000	75917000	61979000	50180000	6346800	16575000
Q12906-4;Q12906-6;Q12906-7;Q12906-5;Q12906-2;Q12906-3;Q12906;K7EKJ9;K7ERM6;K7ENK6;K7EM82;K7EJ09;K7ER69;K7EQR9;K7EQ75;K7EPG3;K7EKY0;Q96SI9-2;Q96SI9	NCL	Nucleolin		0.8982	279150000	259420000	227710000	154200000	165960000	159890000	260810000	198450000
P38606-2;P38606	KIF5B	Kinesin-1 heavy chain		0.89849	57175000	47733000	33911000	20998000	11645000	20198000	133510000	73672000
O75695	ACSL3	Long-chain-fatty-acid--CoA ligase 3		0.89859	16033000	10578000	0	0	0	0	23793000	11614000
P26368-2;P26368;K7ENG2;K7ELP8	TAF15	TATA-binding protein-associated factor 2N		0.8992	56350000	51507000	98649000	75159000	71449000	44621000	204310000	106070000
Q86UP2-2;Q86UP2-3;Q86UP2-4;Q86UP2;G3V4Y7;B7Z6P3;H0YJV5;H0YJP2;G3V5P0	SEC24C	Protein transport protein Sec24C		0.8999	33856000	18479000	10382000	9815500	9494700	13449000	17662000	12480000
P62266	RPS4X;RPS4Y1	40S ribosomal protein S4, X isoform;40S ribosomal protein S4, Y isoform 1		0.90021	18326000	17413000	25742000	16528000	22556000	17479000	21011000	15958000
Q12904;Q12904-2;D6R937	PRRC2A	Protein PRRC2A		0.90087	54153000	49789000	45602000	33912000	63506000	62244000	126260000	93286000
J3KR44;F5GYJ8;Q96FW1;F5GYN4;F5H6Q1;F5H3F0	SLC16A3	Monocarboxylate transporter 4		0.90138	14667000	10334000	2982800	5149600	0	0	0	0
P04075;P04075-2;J3KPS3;H3BQN4;H3BPS8;H3BUH7;H3BR04;H3BMQ8;H3BR68;H3BU78;A0A087WXX2;P05062	GNB2L1	Guanine nucleotide-binding protein subunit beta-2-like 1;Guanine nucleotide-binding protein subunit beta-2-like 1, N-terminally processed		0.90154	4450400000	3854300000	2704300000	2161800000	2624300000	2338900000	2780500000	1828500000
Q5T6F2;H0YDN2;Q5T6F2-2	NME1-NME2;NME2;NME1	Nucleoside diphosphate kinase;Nucleoside diphosphate kinase B		0.90229	0	0	10869000	19914000	7460500	10104000	0	0
P30086	EIF4B	Eukaryotic translation initiation factor 4B		0.90244	286470000	225430000	160860000	128240000	147340000	129330000	81463000	71489000
O60568;H7C2V1;H7C0B8;H7C2S8	CCAR1	Cell division cycle and apoptosis regulator protein 1		0.90297	45458000	36843000	5460700	6191500	0	0	0	0
G3V1C3;Q9BZZ5-3;Q9BZZ5-2;Q9BZZ5-6;Q9BZZ5;E9PQK6;H0YER7;Q9BZZ5-1;Q9BZZ5-5	VDAC1	Voltage-dependent anion-selective channel protein 1		0.9033	20482000	47689000	10246000	5994300	5817100	5057900	0	0
P61221;D6R9I9	MTDH	Protein LYRIC		0.90415	81782000	60032000	30158000	27719000	32310000	24033000	26706000	27417000
X6R433;A0A0A0MT22;P08575-2;P08575;E9PKH0;M3ZCP1;A0A075B788;A0A140TA77;A0A140TA68;A0A0G2JNW2;A0A140TA57;M9MMK9	SMARCA2	Probable global transcription activator SNF2L2		0.9042	61077000	55916000	0	0	0	0	22303000	14380000
E7EPB3;P50914	SPTAN1	Spectrin alpha chain, non-erythrocytic 1		0.90428	34591000	25778000	0	0	0	0	37236000	32465000
O94874-2;O94874	PRRC2C	Protein PRRC2C		0.90524	19552000	20054000	0	0	7843500	8687100	0	0
A0A087WY85;P61077;P61077-2;P61077-3;D6R9F6;D6R933;D6RGD0;D6R980;D6RAW0;D6RIZ3;D6RA11;D6RFM0;D6RAH7;H9KV45;A0A0A0MQU3;P62837-2;P62837	EEF2	Elongation factor 2		0.90533	45509000	58327000	31409000	22748000	0	0	0	0
Q13177	API5	Apoptosis inhibitor 5		0.9061	204570000	163760000	97440000	81790000	105130000	106710000	97830000	74030000
A0A024R7W5;A0A087X0Q1;A0A087WY31;Q7Z739;Q9Y5A9-2;Q9BYJ9	PFDN2	Prefoldin subunit 2		0.90683	35539000	23195000	26772000	25938000	17447000	20899000	15110000	9631400
B5MDF5;P62826;J3KQE5;H0YFC6;F5H018;A0A087X0W0;B4DV51	GGCT	Gamma-glutamylcyclotransferase		0.90749	248410000	228160000	381720000	186310000	199420000	174640000	186410000	156510000
P63104;E7EX29;B0AZS6;P63104-2;B7Z2E6;H0YB80;E7ESK7;E5RIR4;E9PD24;E7EVZ2;E5RGE1	HSPA9	Stress-70 protein, mitochondrial		0.90771	1474700000	1407300000	1985000000	1669000000	2117100000	1722200000	926510000	859210000
B3KQV6;P30153;E9PH38;H0YDG7;C9J9C1;P30154-5;P30154-4;P30154;P30154-3;P30154-2	CHD4	Chromodomain-helicase-DNA-binding protein 4		0.90779	47209000	49798000	35966000	40118000	45129000	49669000	23049000	21578000
J3KTA4;P17844;P17844-2;J3QSF1;J3KRZ1;J3QRQ7;J3QLG9;J3QR62;J3QRN5;J3QR02;J3KRX8	ZYX	Zyxin		0.90783	274930000	282130000	146090000	153050000	156780000	166530000	143090000	92751000
O76021;J3QSV6;O76021-2;I3L3C4;I3L3U9;I3L234	NSUN2	tRNA (cytosine(34)-C(5))-methyltransferase		0.90861	252950000	216180000	142520000	135950000	123610000	131690000	72907000	43338000
F8VPD4;P27708	PGD	6-phosphogluconate dehydrogenase, decarboxylating		0.90865	42201000	41204000	8846400	9177800	9078200	7888900	11763000	9966400
P00387-2;P00387;P00387-3;B1AHF3	PLEK	Pleckstrin		0.9094	83450000	71827000	15946000	17938000	28471000	29884000	92117000	79607000
B3KT28;B1ANM7;Q9UNN5-2;Q9UNN5	NUDT5	ADP-sugar pyrophosphatase		0.91065	25310000	23829000	0	0	0	0	40515000	31214000
A0A087WWP4;Q96T37-4;Q96T37-2;Q96T37-3;Q96T37	RARS	Arginine--tRNA ligase, cytoplasmic		0.91102	52773000	48246000	1714200	5475700	59910000	53974000	54659000	57512000
Q92598-3;Q92598;Q92598-2;Q92598-4;A0A0A0MSM0;R4GN69;Q5TBM3	UPF1	Regulator of nonsense transcripts 1		0.91109	226920000	226420000	240720000	224930000	262660000	271700000	380730000	284720000
P05556;P05556-2;P05556-5;P05556-4;P05556-3;E7EQW5;C9JPK5;H7C4N8;E7ERX5;Q5T3E6;E9PLR6;E7EUI6	RPS17	40S ribosomal protein S17		0.91116	47737000	44295000	32223000	29719000	18668000	23187000	13161000	8507600
M0R0M7;Q15833-2;Q15833;Q15833-3;M0QZ54;M0R376;M0R118;M0R1A1	TUBB6	Tubulin beta-6 chain		0.91126	0	0	5528900	7752200	24486000	13130000	0	0
P50991;P50991-2	CC2D1B	Coiled-coil and C2 domain-containing protein 1B		0.91152	147250000	132250000	108660000	105800000	158520000	123690000	198110000	137980000
Q07021;I3L3Q7;I3L3B0	HSP90AB2P	Putative heat shock protein HSP 90-beta 2		0.9116	34000000	39600000	79292000	82039000	110160000	131470000	141330000	116570000
P00558;P00558-2;P07205	HNRNPL	Heterogeneous nuclear ribonucleoprotein L		0.91168	2443900000	2154600000	2116100000	1587400000	1831800000	1925200000	3080500000	2004500000
Q96PK6;Q96PK6-2	DDT	D-dopachrome decarboxylase		0.91173	62932000	55991000	40089000	35918000	19638000	29249000	36203000	32915000
P04406;P04406-2;E7EUT5;O14556	WTAP	Pre-mRNA-splicing regulator WTAP		0.91192	260950000	293310000	481120000	350310000	407760000	418180000	1358200000	910120000
P41091;F8W810;Q2VIR3-2;Q2VIR3;H7BZU1	UQCRC1	Cytochrome b-c1 complex subunit 1, mitochondrial		0.91363	32270000	35980000	27954000	19847000	42372000	57072000	26280000	14133000
Q8NFQ8	TFG	Protein TFG		0.91476	5337800	4562300	0	0	6923100	4920900	7525100	6063600
K7EM18;P41567;O60739	ERLIN2	Erlin-2		0.91513	12424000	15305000	20994000	5644100	25920000	19007000	0	0
Q8NF50-4;Q8NF50-3;Q8NF50-2;Q8NF50;E9PDJ4;A2A369	LMNA	Prelamin-A/C;Lamin-A/C		0.91542	18323000	13207000	3226700	4184300	0	0	0	0
P55795	RHOA	Transforming protein RhoA		0.91589	0	0	0	0	9121200	4969400	46223000	28599000
F2Z2V0;B0QZ18;Q99829;A6PVH9;E7ENH5;Q5JX56;Q5JX58;Q5JX59;Q5JX60;Q5JX44;Q5JX45;Q5JX54;Q5JX55;H0Y524;Q5JX61;Q5JX52;Q5JX57;E7EV27	KHSRP	Far upstream element-binding protein 2		0.91618	72887000	74110000	124220000	90103000	185170000	174370000	155150000	112440000
P84077;P61204;F5H423;P61204-2;F5H0C7;C9J1Z8;P84085;H0YGG7	HNRNPA1;HNRNPA1L2	Heterogeneous nuclear ribonucleoprotein A1;Heterogeneous nuclear ribonucleoprotein A1, N-terminally processed;Heterogeneous nuclear ribonucleoprotein A1-like 2		0.91626	200000000	167980000	68174000	103060000	42899000	39178000	184180000	107400000
F2Z388;P42766	RBM14	RNA-binding protein 14		0.91658	22681000	20544000	22576000	29725000	35254000	27822000	0	0
O95831-3;O95831;O95831-2;E9PMA0;O95831-6;O95831-5;O95831-4	YWHAQ	14-3-3 protein theta		0.91892	12100000	10376000	34952000	29428000	14789000	15304000	25641000	20392000
P05023-4;P05023;P05023-3;P05023-2;M0R116;A0A0A0MT26;P13637;P13637-2;P13637-3;B1AKY9;P50993;H0Y7C1;Q5TC01;M0QXF2;P20648;Q5TC02;E9PRA5	PSIP1	PC4 and SFRS1-interacting protein		0.91958	349730000	311070000	178210000	185430000	158390000	186350000	250570000	176290000
P62701;C9JEH7;P22090;Q8TD47	HSPA6;HSPA7	Heat shock 70 kDa protein 6;Putative heat shock 70 kDa protein 7		0.91965	552100000	448140000	420290000	335070000	380610000	294410000	301460000	186230000
O00116;A0A1B0GWA2;B8ZZ81	HCLS1	Hematopoietic lineage cell-specific protein		0.92066	55388000	44059000	28148000	30572000	15314000	18563000	21513000	15465000
F6TLX2;Q9HC38-2;Q9HC38;I3L1I0	DDX1	ATP-dependent RNA helicase DDX1		0.92073	18611000	14676000	18407000	13018000	16157000	24131000	36182000	22723000
Q5VTE0;P68104;A0A087WVQ9;P68104-2;A0A087WV01;Q5JR01;A6PW80	DBNL	Drebrin-like protein		0.92084	12257000000	12870000000	9020000000	7872300000	5345600000	7333100000	7601400000	4846300000
Q02878;F8VZ45;U3KQR5;F8VR69;F8VZA3;F8VWR1;F8VU16	PTGES3	Prostaglandin E synthase 3		0.92095	278560000	299090000	330060000	284830000	381380000	333080000	64100000	63247000
P51570;P51570-2;K7ERJ9;K7ERN9;K7EII7	HSPA5	78 kDa glucose-regulated protein		0.92242	91938000	68419000	0	0	0	0	0	0
O76094-2;O76094;R4GNC1	SOD1	Superoxide dismutase [Cu-Zn]		0.92261	46177000	31094000	39474000	36727000	31415000	27893000	49149000	28584000
P26640;A0A140T936;A0A140T954;P26640-2;A2ABF4;A0A0G2JJT9;H0Y426;A0A140T904	PSMB7	Proteasome subunit beta type-7		0.92291	162830000	146690000	94879000	73381000	147570000	114950000	81621000	49078000
O75083;O75083-3;D6RD66	ATP5D	ATP synthase subunit delta, mitochondrial		0.92296	397370000	387770000	235320000	211430000	239290000	269270000	515420000	308650000
P26038;V9GZ54;E9PQ82;E9PNV3;REV__E5RJE3;REV__E5RGS5;REV__E5RGQ3;REV__Q9H446-2;REV__Q9H446;P35241-3	TCP1	T-complex protein 1 subunit alpha		0.92444	2031100000	1862600000	1954700000	1456100000	1716700000	1617300000	2292800000	1429000000
C9JB42;C9JDR7;C9JDX6;F8WCZ4;C9J2P2;E9PH18;C9J2C4;A0A0J9YX62;O75190-2;O75190-3;O75190;C9JN01;Q8WWF6	SEC63	Translocation protein SEC63 homolog		0.92471	7170700	5948800	0	0	0	0	48045000	32829000
P50395;P50395-2;Q5SX87;Q5SX86;V9GYF8;Q5SX90;V9GYJ7;G5E9U5;Q5SX91	PPM1G	Protein phosphatase 1G		0.92527	157430000	171340000	292250000	212720000	251920000	207550000	172780000	168180000
A0A0C4DGS9;Q9Y6K0	RP2	Protein XRP2		0.92552	15728000	14900000	0	0	0	0	16799000	12349000
P62263;H0YB22;E5RH77	THRAP3	Thyroid hormone receptor-associated protein 3		0.9259	122220000	189310000	209790000	110000000	50957000	37373000	53971000	56800000
P04843;B7Z4L4;F8WF32	DHX9	ATP-dependent RNA helicase A		0.92631	663390000	599830000	465290000	411120000	381770000	450770000	540960000	327690000
Q5LJA5;Q5LJA9;Q9Y5K5-2;Q9Y5K5-4;Q9Y5K5-3;Q9Y5K5;H0Y6Y4;Q5LJB0;H0Y4K0;H0Y636;H0Y4E0	RPLP0;RPLP0P6	60S acidic ribosomal protein P0;60S acidic ribosomal protein P0-like		0.92686	20501000	20515000	0	0	0	0	0	0
Q15029-2;Q15029-3;Q15029;K7EP67;K7EJ74;K7EIV5;K7EIT3	ADSS	Adenylosuccinate synthetase isozyme 2		0.92701	77529000	80523000	17249000	21169000	26687000	18540000	24672000	17994000
P52907;C9JUG7;F8W9N7;A0A0D9SET8;P47755-2;P47755	WDR11	WD repeat-containing protein 11		0.92784	236070000	178140000	283590000	275180000	260910000	280300000	333980000	275950000
F8VWS0;P05388-2;P05388;G3V210;F8VW21;F8VZS0;F8VU65;F8VS58;F8VQY6;F8VPE8;F8VRK7;F8VWV4;Q8NHW5;F8W1K8	MPRIP	Myosin phosphatase Rho-interacting protein		0.92832	288830000	238200000	439130000	348980000	525490000	510470000	250370000	158560000
F8W930;Q9Y6M1-1;Q9Y6M1;Q9Y6M1-5;Q9Y6M1-6;Q9Y6M1-3;Q9Y6M1-4;O00425-2;Q9NZI8-2;Q9NZI8	HNRNPUL1	Heterogeneous nuclear ribonucleoprotein U-like protein 1		0.92861	39004000	28941000	12794000	10084000	9979700	9717800	0	0
P13674-3;P13674-2;P13674	PCNP	PEST proteolytic signal-containing nuclear protein		0.92861	7116200	2648900	410700	386240	0	0	346280	317360
P60953;P60953-1;Q5JYX0;F8WET9;B1AH79;G3V4H1;G3V476;Q9H4E5-2;P17081;Q9H4E5	HSPA8			0.92918	402840000	437310000	370040000	310440000	279360000	305090000	305480000	273550000
E9PKG1;H7C2I1;Q99873-3;Q99873-2;Q99873-4;Q99873;E9PQ98;E9PIX6;E9PNR9;H0YDE4;Q9NR22-2;Q9NR22;A0A087X1W2	LMAN2	Vesicular integral-membrane protein VIP36		0.92953	76792000	64310000	22714000	26556000	46339000	38427000	0	0
P10599-2;P10599	ALDOC	Fructose-bisphosphate aldolase;Fructose-bisphosphate aldolase C		0.92961	570060000	461670000	184220000	222610000	205630000	217230000	486400000	309550000
E9PP21;P21291;E9PND2;E9PS42	ACAT1	Acetyl-CoA acetyltransferase, mitochondrial		0.93178	139110000	134530000	84526000	78867000	147390000	127690000	55954000	48703000
Q99436;Q5TBG5;Q99436-2	SRM	Spermidine synthase		0.9318	30387000	28605000	31153000	28536000	41969000	30436000	51885000	37467000
Q9Y6Y8-2;Q9Y6Y8;H7C4C4;H7C0V8;A0A0C4DH82	NAPRT	Nicotinate phosphoribosyltransferase		0.93182	11158000	3936800	0	0	0	0	797730	773320
A0A0A0MRJ8;Q7Z6I6-3;Q7Z6I6	FBL	rRNA 2-O-methyltransferase fibrillarin		0.93252	297070	289290	323910	271110	217020	224220	4483700	3853500
P46977;P46977-2;A0A0C4DH80;E9PN73;E9PI32;H0YET6	COPB2	Coatomer subunit beta		0.93286	91317000	78680000	31682000	22755000	35500000	38946000	146820000	109180000
A0A087WUC6;E9PI68;Q15005;E9PRB9;E9PL01;H0YE04	AHSA1	Activator of 90 kDa heat shock protein ATPase homolog 1		0.93398	21575000	14218000	10504000	11015000	10673000	10654000	22759000	19009000
C9JXB8;C9JNW5;P83731	CYBB	Cytochrome b-245 heavy chain		0.93425	143670000	137370000	93974000	71887000	80058000	84178000	203670000	140510000
P37802;P37802-2;X6RJP6;C9J5W6;Q9UI15	HDLBP	Vigilin		0.93437	225790000	244950000	324400000	309550000	494630000	378740000	440140000	426520000
B5MCE7;B5MCH7;E7ETZ4;Q9Y6E2	RAB6B;RAB6A;RAB39A	Ras-related protein Rab-6A;Ras-related protein Rab-6B;Ras-related protein Rab-39A		0.93443	10963000	13157000	10256000	7514600	16532000	19857000	0	0
P51991;P51991-2;H7C1J8	DYNC1H1	Cytoplasmic dynein 1 heavy chain 1		0.93488	357760000	349690000	437330000	365710000	363790000	364420000	302400000	214650000
Q08752;H0Y8J0	PRDX1	Peroxiredoxin-1		0.93514	51656000	39664000	26046000	25381000	12269000	12046000	0	0
P11387;E5RJ33;H0YBR3;H0YC03;E5RGE7;E5RGR4;E5RFE3;E5RGR2;E5RJ95;E5RFS0;E5RIC7;Q969P6-2;Q969P6	NOLC1	Nucleolar and coiled-body phosphoprotein 1		0.93607	131670000	121680000	97450000	74989000	100650000	107040000	183660000	82453000
O43852-2;O43852;O43852-4;O43852-3;H0Y875;O43852-9;O43852-15;O43852-10;O43852-5;O43852-6;O43852-12;O43852-13;O43852-14;O43852-7;O43852-11;O43852-8	CSK	Tyrosine-protein kinase CSK		0.93653	15345000	12662000	24491000	21408000	27204000	31182000	259020000	145880000
E5RI98	TMED9	Transmembrane emp24 domain-containing protein 9		0.93782	27688000	18585000	9819500	23607000	13543000	13970000	22008000	12367000
P33176;A0A0G2JMZ6;J3KNA1;O60282;Q12840	BCLAF1	Bcl-2-associated transcription factor 1		0.93788	43766000	29371000	49469000	68760000	36820000	44189000	124740000	89867000
Q9NZB2;Q9NZB2-6;Q9NZB2-4;A0A0C4DG79;A0A0C4DH52;Q9NZB2-2;Q9NZB2-5	MT-CO2	Cytochrome c oxidase subunit 2		0.9382	10953000	9776700	0	0	15040000	18809000	7439100	5406000
O15143;A0A1W2PNV4;C9J4Z7;F8VXW2;C9JEY1;C9JQM8;C9JFG9;C9J6C8;C9JBJ7;C9K057;C9JTT6	AIFM1	Apoptosis-inducing factor 1, mitochondrial		0.93908	493800000	471110000	348730000	284610000	277900000	297090000	446720000	263800000
Q7KZF4;H7C597	RBM8A	RNA-binding protein 8A		0.93917	257950000	223910000	193120000	156770000	149690000	176760000	140190000	126380000
P07954-2;P07954	FASN	Fatty acid synthase;[Acyl-carrier-protein] S-acetyltransferase;[Acyl-carrier-protein] S-malonyltransferase;3-oxoacyl-[acyl-carrier-protein] synthase;3-oxoacyl-[acyl-carrier-protein] reductase;3-hydroxyacyl-[acyl-carrier-protein] dehydratase;Enoyl-[acyl-carrier-protein] reductase;Oleoyl-[acyl-carrier-protein] hydrolase		0.93952	172850000	167370000	174160000	125890000	100220000	91783000	70072000	45503000
P67775;P62714;P67775-2;H0YBN9;H0YC23;E5RFI3;E5RHP4;E7ESG8;E5RHC1	DDX17	Probable ATP-dependent RNA helicase DDX17		0.94015	23035000	16527000	20018000	20434000	13238000	16188000	18588000	21291000
Q13243;B4DJK0;B4DUA4;Q13243-3;G3V5K8;Q13243-2	PTPN6	Tyrosine-protein phosphatase non-receptor type 6		0.94076	34112000	43910000	0	0	0	0	0	0
Q9NR12;D6RF83;D6RH06;Q9NR12-3;Q9NR12-5;Q9NR12-6;Q9NR12-4;H7BYK4;Q9NR12-2;D6RAN1	COPB1	Coatomer subunit beta		0.94078	32470000	29337000	0	0	0	0	0	0
O60506;O60506-2;F6UXX1	NSF	Vesicle-fusing ATPase		0.94079	1055800000	1040500000	671740000	558060000	608190000	598060000	1221400000	872520000
Q99613-2;Q99613;B5ME19;H3BPE3	HP1BP3	Heterochromatin protein 1-binding protein 3		0.94104	102440000	116710000	67687000	67013000	51372000	77337000	90167000	59117000
P61160;P61160-2;F5H6T1;A0A1B0GWD0;A0A1B0GWH0	PRMT1;PRMT8	Protein arginine N-methyltransferase 1;Protein arginine N-methyltransferase 8		0.94168	273970000	217970000	209420000	175210000	187280000	194450000	383050000	246200000
M0QZK8;O75223;H7BZK5;B8ZZK2;O75223-3	LUC7L3	Luc7-like protein 3		0.9417	32557000	24786000	34696000	31163000	14138000	21804000	35421000	25813000
E7EX73;E9PGM1;E7EUU4;Q04637-5;Q04637-4;Q04637-3;Q04637;Q04637-8;Q04637-9;Q04637-6;Q04637-7;C9J6B6;C9JF13;C9J2Z7;C9K073;H7C044;C9JWW9;C9JWH7;C9J556;C9JSU8;H7C0V6;F8WCF2;C9JHW9	U2AF1	Splicing factor U2AF 35 kDa subunit		0.94355	207890000	188600000	89408000	83495000	111210000	135250000	202520000	142720000
P22626;P22626-2;A0A087WUI2	PABPN1	Polyadenylate-binding protein 2		0.9442	2807800000	2825600000	2771600000	1805800000	1945400000	1986100000	1859600000	1202000000
P84103-2;P84103;A0A087X2D0	CLTA	Clathrin light chain A		0.94471	101760000	142580000	34394000	29830000	42304000	61099000	135770000	80474000
P49792;J3KQ37;J3KNE0;A6NKT7;Q99666;O14715;H7BZ48;F8VYC4;A0A1W2PNU4;P0DJD0;P0DJD1;Q7Z3J3;H0Y548	INPP5D	Phosphatidylinositol 3,4,5-trisphosphate 5-phosphatase 1		0.94475	112620000	90999000	96595000	91768000	66120000	74073000	1241100000	773690000
Q00839;A0A1X7SBS1;Q5RI18;A0A1W2PPL4;A0A1W2PPH7;A0A1W2PQ74;A0A1W2PQL0;A0A1W2PP34;A0A1W2PRZ7;A0A1W2PQD4;A0A1W2PPE9;A0A1W2PRI6;A0A1W2PNG3;A0A1W2PP22	CORO1B	Coronin-1B		0.94491	1407000000	1449600000	1690600000	1431800000	1233900000	1336400000	1905600000	1517000000
Q86U42-2;Q86U42;Q92843-2;B4DEH8;G3V4T2;H0YJH9	EIF4A3	Eukaryotic initiation factor 4A-III;Eukaryotic initiation factor 4A-III, N-terminally processed		0.94566	99357000	94317000	49784000	73771000	58178000	71862000	137180000	65304000
Q9UHY7;A0A0C4DGY8;D6RA00	MAP2K2	Dual specificity mitogen-activated protein kinase kinase 2		0.94593	17327000	13981000	15717000	20941000	0	0	17492000	16299000
P60709;G5E9R0;E7EVS6;C9JZR7;C9JTX5;C9JUM1;P63267-2	DECR1	2,4-dienoyl-CoA reductase, mitochondrial		0.94735	23089000000	21889000000	15639000000	12088000000	15330000000	14999000000	14001000000	9213700000
P40925;P40925-3;B9A041;P40925-2;B8ZZ51;C9JF79;C9JRL4;C9JLV6	CCT3	T-complex protein 1 subunit gamma		0.94759	341000000	375020000	426780000	381770000	371320000	369010000	302850000	195970000
O43707;O43707-2;F5GXS2;O43707-3;H7C144;K7EJH8;K7EP19	BASP1	Brain acid soluble protein 1		0.94875	1119600000	1097100000	1037900000	826860000	964320000	922930000	925900000	843310000
Q9UMS4;H0YGF3;F5GY56;F5H2I0	RTCB	tRNA-splicing ligase RtcB homolog		0.94883	164120000	167420000	82696000	79756000	52125000	64784000	72403000	71848000
Q9H0U4;E9PLD0;P62820;E7END7;P62820-2;Q92928	TUBB4B	Tubulin beta-4B chain		0.94894	276090000	249230000	94580000	81491000	104720000	79798000	385760000	232200000
B4DJ81;P28331-3;P28331-4;P28331-5;P28331;P28331-2	SF3B3	Splicing factor 3B subunit 3		0.94965	19403000	15080000	18073000	26892000	0	0	25513000	20601000
B7Z7P8;P62495-2;P62495;I3L492;D6RCB3;D6RJE8	ARPC2	Actin-related protein 2/3 complex subunit 2		0.95025	87927000	69503000	24015000	19767000	30269000	40800000	59271000	39219000
Q96T51;H0YA47;Q96T51-2;H0YAC8;Q96T51-3	CPSF6	Cleavage and polyadenylation specificity factor subunit 6		0.95061	14642000	11832000	14339000	14336000	10555000	10007000	8141200	6561900
O15173;O15173-2	EEF1G	Elongation factor 1-gamma		0.95064	0	0	0	4086900	9578100	9503800	0	0
P09496-2;P09496-4;P09496-3;P09496;F8WF69;P09496-5;C9J8P9	RPL3	60S ribosomal protein L3		0.95073	137080000	123160000	83204000	79794000	76743000	84029000	19884000	13884000
H7C342;J3KQ18;P30046	MTHFD1	C-1-tetrahydrofolate synthase, cytoplasmic;Methylenetetrahydrofolate dehydrogenase;Methenyltetrahydrofolate cyclohydrolase;Formyltetrahydrofolate synthetase;C-1-tetrahydrofolate synthase, cytoplasmic, N-terminally processed		0.95134	0	0	24203000	17677000	25521000	23220000	53804000	28856000
P61586;Q5JR06;Q5JR07;E9PN11;C9JNR4;E9PQH6;C9JX21;Q5JR08;Q5JR05;U3KQA9;U3KQV3;P08134;P62745	SMARCC1	SWI/SNF complex subunit SMARCC1		0.95187	219560000	237970000	400650000	388150000	208850000	240250000	211970000	180340000
P31939-2;P31939;H7C1S2;F8WEF0;C9JLK0	RBM39	RNA-binding protein 39		0.95209	228800000	208270000	162890000	139250000	118440000	92619000	180990000	136030000
P60174-1;P60174;P60174-4;U3KPZ0;U3KQF3;U3KPS5	HNRNPD	Heterogeneous nuclear ribonucleoprotein D0		0.95216	470950000	478810000	212850000	211870000	212040000	169180000	320570000	204270000
A0A087WZK9;B3KS98;O15372;E5RGU4;E5RHC7;E5RH59;E5RFW7;E5RFH0;E5RJT0	NECAP2	Adaptin ear-binding coat-associated protein 2		0.95239	33095000	33017000	72333000	77058000	57104000	41788000	51638000	40533000
Q2TAY7;Q2TAY7-2	H2AFY	Core histone macro-H2A.1;Histone H2A		0.9526	8895300	17911000	0	7770400	4415700	13191000	0	0
E9PLT0;O75534-2;O75534;O75534-3;O75534-4;E9PNG3	EWSR1	RNA-binding protein EWS		0.95292	62740000	56248000	93440000	87847000	66188000	61753000	45701000	32832000
P46778;G3V1B3;M0R181	ILKAP;ILKAP3	Integrin-linked kinase-associated serine/threonine phosphatase 2C		0.9538	34311000	18904000	175030000	109140000	149380000	150850000	56379000	130470000
P49257	PSMC5	26S protease regulatory subunit 8		0.95456	130410000	138990000	2572800	2057700	14151000	15229000	75104000	51584000
B4DDC6;Q15185-2;Q15185-3;Q15185-4;Q15185;A0A087WYT3	SF3B1	Splicing factor 3B subunit 1		0.95529	63925000	60731000	81078000	90278000	76742000	97986000	50521000	36287000
P40121;P40121-2;E7ENU9;B8ZZL6;H7C0X8	PSMA3	Proteasome subunit alpha type-3		0.95557	2014000000	1878500000	2332800000	1957100000	2305600000	2331800000	2092400000	1420600000
P05386	PSMA5	Proteasome subunit alpha type-5		0.9556	26095000	30126000	52692000	49754000	72014000	54373000	125270000	94535000
Q15084-3;Q15084;Q15084-4;Q15084-5;Q15084-2	EIF3C;EIF3CL	Eukaryotic translation initiation factor 3 subunit C;Eukaryotic translation initiation factor 3 subunit C-like protein		0.95687	822570000	624320000	735840000	602300000	825860000	681450000	1548900000	1203800000
P07737;K7EJ44;I3L3D5;CON__P02584	ERP44	Endoplasmic reticulum resident protein 44		0.95703	1129800000	981050000	739310000	873790000	981230000	865520000	1453200000	974580000
P34897-3;P34897-2;P34897;H0YIZ0;G3V2Y4;G3V2Y1;G3V3C6;G3V241;G3V3Y8;G3V4T0;G3V4X0;G3V2W0;G3V2E4;G3V540;G3V5L0;G3V4W5	SUCLG2	Succinyl-CoA ligase [GDP-forming] subunit beta, mitochondrial		0.95761	222910000	213820000	224630000	170600000	107760000	101410000	44460000	36843000
Q99536-3;Q99536;Q99536-2;K7ERT7;K7ENX2;K7EM19;K7EJM4;K7ER81;K7ESA3	HNRNPA0	Heterogeneous nuclear ribonucleoprotein A0		0.95761	132520000	131060000	106620000	93174000	91978000	89884000	80863000	74520000
Q9Y265;Q9Y265-2;E7ETR0;H7C4G5;H7C4I3	XRN2	5-3 exoribonuclease 2		0.95816	170320000	175720000	111960000	112090000	143940000	151190000	184810000	133150000
P20618	PLD3	Phospholipase D3		0.96088	31093000	29549000	36694000	39680000	55005000	54043000	49778000	40274000
P28070	DPP3	Dipeptidyl peptidase 3		0.96152	30554000	32685000	15645000	19942000	22218000	16111000	15911000	10249000
Q5T6H7;Q9NQW7-2;Q9NQW7;Q9NQW7-4;Q9NQW7-3;Q5T6H3;Q5T6H2	HMGN5	High mobility group nucleosome-binding domain-containing protein 5		0.96199	27213000	28386000	10709000	12305000	14503000	18228000	44072000	27601000
A0A0A0MRM8;A0A0D9SGC1;E7EW20;Q9UM54-5;Q9UM54-2;Q9UM54-6;Q9UM54-4;Q9UM54-1;Q9UM54	HNRNPF	Heterogeneous nuclear ribonucleoprotein F;Heterogeneous nuclear ribonucleoprotein F, N-terminally processed		0.96271	13015000	12646000	0	0	0	0	0	0
P14317;E7EVW7;P14317-2	UBE2K	Ubiquitin-conjugating enzyme E2 K		0.96362	430660000	368290000	292580000	233360000	329530000	338510000	343100000	240890000
P30101;V9GYK6;Q8NBS3-3;Q8NBS3;Q8NBS3-4	RBM15	Putative RNA-binding protein 15		0.96412	1738000000	1687400000	1802000000	1439400000	1322800000	1343200000	2011000000	1389800000
G8JLB6;P31943;E9PCY7;D6RBM0;H0YB39;E5RGV0;E7EN40;D6RIU0;E7EQJ0;D6RAM1;D6R9T0;D6RFM3;D6RIT2;D6RDU3;D6RJ04;D6RIH9;H0YBD7;D6RF17;D6RDL0;E5RGH4;H0YBG7;E5RJ94;D6R9D3;H0YAQ2	HDAC2;HDAC1	Histone deacetylase 2;Histone deacetylase 1		0.96439	401970000	514130000	183660000	240550000	211470000	278870000	410880000	326260000
A0A140T955;A0A140T933;A0A1W2PPQ2;A0A1W2PRT9;A0A140T9I0;A0A140T9X5;A0A140T913;P01892;Q5SRN7;A0A140T975;A0A140T941;A0A1W2PS24;A0A1W2PQS8;Q9GJ45;A0A1W2PS39;A0A140T9Z6;B0UXQ0;Q5SRN5;P30512;P30459;P30456;P30447;P16189;P16188;P13746;P10314;P05534;P04439;P13746-2	ALDH9A1	4-trimethylaminobutyraldehyde dehydrogenase		0.96452	50211000	44921000	0	0	0	0	0	0
X6RGJ2;Q5SSJ5;Q5SSJ5-2;B0QZK4;Q5SWC8;Q5SSJ5-3;B0QZK8;Q5SSJ5-5;B0QZK9	UBA1	Ubiquitin-like modifier-activating enzyme 1		0.96553	123390000	89886000	48059000	36125000	52466000	56599000	13337000	12337000
G3V1Q4;E7ES33;E7EPK1;Q16181-2;Q16181;A0A0U1RRH9;A0A0U1RRE1;Q5JXL7	HNRNPR	Heterogeneous nuclear ribonucleoprotein R		0.96557	35092000	34696000	6347400	5499200	8629000	15097000	94619000	94177000
Q15181;Q5SQT6	NUCKS1	Nuclear ubiquitous casein and cyclin-dependent kinase substrate 1		0.96745	61156000	74689000	45660000	63962000	61495000	66701000	46389000	46153000
P38159;P38159-2;H0Y6E7;H3BT71;H3BUY5;Q96E39;H3BR27;P38159-3;H3BNC1;A0A1B0GUK8;O75526;Q8N7X1	COPA	Coatomer subunit alpha;Xenin;Proxenin		0.96771	756730000	763690000	609940000	532800000	453290000	464870000	498290000	411610000
Q13200;Q13200-3;C9JPC0;Q13200-2;H7C2Q3;F8WBS8;H7C1H2	NACA	Nascent polypeptide-associated complex subunit alpha;Nascent polypeptide-associated complex subunit alpha, muscle-specific form		0.96795	56719000	49750000	354980000	67701000	211430000	84513000	52155000	27545000
A0A096LNH5;H7C2G3;A0A0B4J2H4;H7C1F6;A0A0B4J2D5;A0A096LPI6;P30042-2;P30042;A0A096LNJ1;A0A096LP73;F2Z2Q0;A0A096LP12	GDI1	Rab GDP dissociation inhibitor alpha		0.96809	83126000	76052000	98762000	97963000	39841000	52742000	29511000	26053000
REV__Q14643-4;REV__Q14643-3;A0A087WTG0;A0A087WU30;A0A087WZS8;A0A087WVG0;A0A087WYQ9;A0A087WY26;A0A087WWQ1;A0A087WZE1;A0A075B761;A0A087WY62;REV__Q14571;REV__Q14643-8;REV__Q14643-7;REV__Q14643-5;REV__Q14643-6;REV__Q14643-2;REV__Q14643;A0A075B762;Q3BBV2;Q3BBV1	PRKCSH	Glucosidase 2 subunit beta		0.96955	457190000	429160000	86710000	78363000	0	0	40866000	20336000
P45974-2;P45974;F5H571	SRSF1	Serine/arginine-rich splicing factor 1		0.96989	26193000	16067000	25074000	15080000	25066000	43637000	21573000	23565000
P22234;P22234-2;E9PBS1;D6RF62	ARHGAP1	Rho GTPase-activating protein 1		0.97114	167110000	188870000	170080000	141840000	81550000	87715000	122770000	99590000
P11021;REV__H3BUZ0;REV__Q9NXD2-2;REV__Q9NXD2	NPEPPS;NPEPPSL1	Puromycin-sensitive aminopeptidase;Puromycin-sensitive aminopeptidase-like protein		0.97124	3274300000	3159300000	2312400000	1886800000	2025900000	2236600000	3254700000	2178000000
P53396-2;P53396;P53396-3;K7EIE7;K7ESG8	PPA2	Inorganic pyrophosphatase 2, mitochondrial		0.97202	278680000	306410000	202290000	183880000	206090000	208310000	285590000	181590000
P09661;H0YLR3;H0YMA0;H0YKK0	SIRPA	Tyrosine-protein phosphatase non-receptor type substrate 1		0.97261	22181000	26783000	16283000	17884000	11024000	10100000	0	0
P42704;B8ZZ38;A0A0C4DG06;C9JCA9;H7C3W8	SNRNP70	U1 small nuclear ribonucleoprotein 70 kDa		0.97265	113120000	91441000	63546000	61337000	75295000	71599000	35028000	26962000
P40926;G3XAL0;P40926-2	HMGN1	Non-histone chromosomal protein HMG-14		0.97286	279500000	295690000	305680000	234620000	197360000	183310000	353020000	243850000
H0Y4J6;Q5T9B7;P00568;H0YID2;Q9Y6K8-2	GGT1;GGT2;GGT3P	Gamma-glutamyltranspeptidase 1;Gamma-glutamyltranspeptidase 1 heavy chain;Gamma-glutamyltranspeptidase 1 light chain;Inactive gamma-glutamyltranspeptidase 2;Putative gamma-glutamyltranspeptidase 3;Putative gamma-glutamyltranspeptidase 3 heavy chain;Putative gamma-glutamyltranspeptidase 3 light chain		0.97293	34867000	52786000	26267000	32391000	13490000	14275000	0	0
C9JJ47;A0A087WY71;E9PFW3;Q96CW1-2;Q96CW1	LYAR	Cell growth-regulating nucleolar protein		0.97322	12714000	12165000	1163300	1435800	1191000	1260800	14120000	7086900
O75822-3;O75822;O75822-2;H0YLP3;H0YGJ7	RBM25	RNA-binding protein 25		0.97358	157370000	162300000	64927000	62046000	87211000	107570000	69448000	55542000
Q0VD83-3;Q0VD83;Q0VD83-4;Q0VD83-2	ACBD3	Golgi resident protein GCP60		0.97415	109450000	105040000	89523000	83466000	109970000	112550000	115900000	125150000
O43242;O43242-2;F5H8K4	HPCAL1;NCALD;HPCA	Hippocalcin-like protein 1;Neuron-specific calcium-binding protein hippocalcin;Neurocalcin-delta		0.97439	52980000	61999000	97885000	93965000	72315000	73631000	41694000	59980000
Q92835-2;Q92835;Q92835-3;H0Y5Q9	GANAB	Neutral alpha-glucosidase AB		0.97456	40436000	40942000	24745000	18375000	31235000	26901000	65709000	54299000
C9JPM4;P18085;C9JAK5;U3KQF2;F5H1V1;F5H6T5;F8WDB3	ACIN1	Apoptotic chromatin condensation inducer in the nucleus		0.97491	40380000	33980000	17005000	26810000	20301000	13166000	27357000	17160000
A0A024R4E5;Q00341;Q00341-2;H0Y394;C9JMQ6;C9JQ82;C9JBS3;C9JEJ8;C9JHN6;C9JT62;C9JHS7;C9JK79;C9JHZ8;C9JES8;C9JZI8;C9J5E5;C9JIZ1;H7C2D1;C9JHS9;C9J739;H7BZC3	LAP3	Cytosol aminopeptidase		0.97498	55352000	53897000	30684000	43209000	23605000	18830000	12658000	13306000
P23141;P23141-2;P23141-3;H3BSU0;H3BQV8;A0A140TA63;Q9UKY3-2;Q9UKY3	KARS	Lysine--tRNA ligase		0.97646	182360000	232990000	217970000	209360000	205950000	225560000	390210000	264790000
P06576;H0YH81;F8W079;F8W0P7;H0YI37	HSPE1	10 kDa heat shock protein, mitochondrial		0.97681	758940000	787710000	499650000	359620000	550820000	496630000	1467500000	928390000
R4GN98;P06703	GAPDH	Glyceraldehyde-3-phosphate dehydrogenase		0.97762	65935000	68351000	133190000	161130000	199880000	140970000	0	0
Q8NCW5-2;Q8NCW5	SMC1A	Structural maintenance of chromosomes protein;Structural maintenance of chromosomes protein 1A		0.9783	22834000	23319000	22699000	18795000	48047000	34923000	17729000	17574000
O75844	PDIA3			0.97833	189150000	170920000	51165000	63922000	102880000	118070000	95365000	94033000
B5MCF9;O00541-2;O00541;H7C267;B3KXD6	RUVBL1	RuvB-like 1		0.97937	42425000	46675000	20966000	26234000	17704000	29275000	24284000	25114000
P50990-2;P50990;P50990-3;H7C2U0;H7C4C8	SRSF2	Serine/arginine-rich splicing factor 2		0.9796	1047400000	870840000	565350000	500400000	604420000	547200000	685090000	529410000
P31942-2;P31942;P31942-3;P31942-4;P31942-6;P31942-5	MAP4	Microtubule-associated protein;Microtubule-associated protein 4		0.98026	140140000	117760000	97515000	70860000	59855000	59234000	163740000	94917000
P49588;P49588-2;H3BPK7	EIF2S2	Eukaryotic translation initiation factor 2 subunit 2		0.98064	233290000	252330000	224500000	178290000	225480000	234650000	239910000	168630000
J3QS39;J3QTR3;F5H6Q2;F5GYU3;F5H2Z3;F5H265;B4DV12;F5H388;F5H747;F5GXK7;J3QKN0;Q5PY61;Q96C32;P62987;P62979;P0CG47;P0CG48;M0R1V7;Q49A90;M0R1M6;M0R2S1;F5GZ39;J3QSA3	HSD17B10	3-hydroxyacyl-CoA dehydrogenase type-2		0.98158	926310000	889920000	726330000	784360000	584540000	636260000	600890000	371160000
B7Z524;H0YDX7;J3QT46;Q9Y450-4;Q9Y450;E9PS53;H0YES5;E9PHZ9	VCP	Transitional endoplasmic reticulum ATPase		0.98163	1976300	2567900	0	0	3997300	5862400	0	0
P55010;H0YLZ1;H0YN40;H0YMJ8;H0YM54	RAB11A;RAB11B	Ras-related protein Rab-11A;Ras-related protein Rab-11B		0.98247	99078000	76457000	65855000	53981000	52126000	62239000	21121000	12648000
P54709;C9JA36;P54709-2;C9JXZ1;H7C4L9;H7C547;F8WBY4	RPS20	40S ribosomal protein S20		0.98249	62444000	76699000	2302500	4170900	91898000	80299000	143810000	97525000
Q15393;Q15393-3;Q15393-2	IMPDH2	Inosine-5-monophosphate dehydrogenase 2		0.98264	73285000	75882000	40125000	25901000	26000000	31212000	86398000	42867000
Q5T5C7;P49591	CAPRIN1	Caprin-1		0.98274	139350000	144610000	123790000	87355000	117840000	103500000	92795000	100080000
P78527;P78527-2;H0YG84	PHGDH	D-3-phosphoglycerate dehydrogenase		0.98283	377810000	322540000	225190000	233750000	210640000	215550000	313170000	249510000
Q9BRF8-2;Q9BRF8;Q9BRF8-3	CNDP2	Cytosolic non-specific dipeptidase		0.98288	5284500	6910600	0	0	0	0	11601000	8765600
P29144;Q5VZU9	HLA-B;HLA-C	HLA class I histocompatibility antigen, B-58 alpha chain;HLA class I histocompatibility antigen, B-54 alpha chain;HLA class I histocompatibility antigen, B-57 alpha chain;HLA class I histocompatibility antigen, Cw-14 alpha chain;HLA class I histocompatibility antigen, Cw-4 alpha chain		0.98392	60004000	48120000	10683000	11788000	15915000	18530000	40033000	25438000
O60884	HLA-A	HLA class I histocompatibility antigen, A-2 alpha chain;HLA class I histocompatibility antigen, A-74 alpha chain;HLA class I histocompatibility antigen, A-31 alpha chain;HLA class I histocompatibility antigen, A-23 alpha chain;HLA class I histocompatibility antigen, A-24 alpha chain;HLA class I histocompatibility antigen, A-30 alpha chain;HLA class I histocompatibility antigen, A-11 alpha chain;H…		0.98509	0	0	14773000	11533000	10112000	14179000	37404000	30116000
Q96I24;Q96I24-2	USP5	Ubiquitin carboxyl-terminal hydrolase 5		0.98513	27321000	29250000	7255000	5317900	8137600	10188000	0	0
I3L1L9;Q99447;Q99447-3;I3L102;I3L3V9;I3L2Q1;I3L1R7;Q99447-2;Q99447-4	BOD1L1	Biorientation of chromosomes in cell division protein 1-like 1		0.98591	6367800	7924000	12111000	9786500	87976000	81241000	11580000	10581000
A0A087WTU3;Q9Y6I9	LARP1	La-related protein 1		0.98663	13004000	9526500	7579000	6484400	5501300	8523400	0	0
A0A0J9YYL3;A0A0J9YXJ8;A0A0J9YVP6;A0A0J9YXX5;Q9UHX1-4;Q9UHX1-6;Q9UHX1-3;Q9UHX1-5;Q9UHX1-2;Q9UHX1;A0A0J9YVR6;E9PQ56;A0A0J9YWM1;H0YEM1;E9PN18;H0YCP8	PFKP	ATP-dependent 6-phosphofructokinase, platelet type		0.98681	52557000	54550000	22328000	14265000	20529000	16719000	0	0
P17987;E7ERF2;F5H136;F5H726;F5GZI8;F5H676;F5H282;E7EQR6;F5GYL4;F5H7Y1;F5GZ03	RPS2	40S ribosomal protein S2		0.98809	175930000	201520000	100910000	125730000	150230000	126630000	78639000	56848000
P20700;E9PBF6;A0A0D9SFE5;A0A0D9SFY5	UTS2	Urotensin-2		0.98812	1377300000	1361800000	965200000	1001100000	852770000	955660000	1205200000	854610000
Q01970-2;Q01970	SUGT1	Suppressor of G2 allele of SKP1 homolog		0.98862	0	0	0	0	3835900	4638600	6247100	6931500
C9JIF9;P13798;H7C393;H7C1U0;C9JLK2;F8WEH5	KATNAL2	Katanin p60 ATPase-containing subunit A-like 2		0.98875	51494000	46163000	0	0	0	0	0	0
O14617-2;O14617-5;O14617-3;O14617;O14617-4	RHOG	Rho-related GTP-binding protein RhoG		0.98996	96060000	87572000	8638000	7442500	12935000	17924000	58292000	22789000
P09382;F8WEI7	TMED2	Transmembrane emp24 domain-containing protein 2		0.99062	1580800000	1633800000	1040000000	720420000	511470000	501430000	1721600000	1104300000
Q96I99;E9PDQ8;Q96I99-2;H0Y852	ARPC1B	Actin-related protein 2/3 complex subunit 1B		0.99071	7790500	4627000	5376500	5099000	0	6690000	6277700	4535800
P00403	ADAR	Double-stranded RNA-specific adenosine deaminase		0.99148	48162000	38364000	25583000	26997000	28222000	34690000	134640000	79626000
I3L0H8;F6QDS0;H3BQK0;Q9UMR2-2;Q9UMR2-4;Q9NUU7;Q9UMR2;I3L352;Q9UMR2-3;Q9NUU7-2;H3BTB3;H3BMQ5;H3BN59	PREP	Prolyl endopeptidase		0.99174	17276000	11103000	16712000	15885000	31327000	24833000	0	0
P61247;H0Y9Y4;D6RAT0;D6R9B6;D6RG13;D6RB09;E9PFI5;H0Y8L7;D6RAS7;D6RED7;D6RGE0;D6RI02	SRSF10	Serine/arginine-rich splicing factor 10		0.99219	403850000	406350000	479920000	372030000	491320000	451400000	553960000	442840000
B1AK87;B1AK88;P47756-2;P47756;B1AK85	ADRM1	Proteasomal ubiquitin receptor ADRM1		0.99309	210990000	229330000	148670000	137370000	199320000	180830000	114550000	131540000
O75368	DDX42	ATP-dependent RNA helicase DDX42		0.99442	159380000	145410000	92590000	88282000	87363000	98874000	199400000	150980000
Q9Y2Z0-2;Q9Y2Z0	SET;SETSIP	Protein SET;Protein SETSIP		0.99448	12679000	11059000	20135000	15890000	0	0	32414000	24096000
Q9BUJ2-2;Q9BUJ2;A0A0A0MRA5;B7Z4B8;Q9BUJ2-4;M0R3F1;Q9BUJ2-3;M0QYZ0;M0R203;M0QYM5;M0R247;M0QZV6;A0A087X1I2;M0R0K8;M0QYI8	WARS	Tryptophan--tRNA ligase, cytoplasmic;T1-TrpRS;T2-TrpRS		0.99507	66316000	69979000	2364500	2707800	1609300	2130300	3498600	2919800
P28072;I3L3X7;A0A087X2I4	TUBB	Tubulin beta chain		0.99548	52232000	59176000	0	0	4365200	3953300	36537000	23194000
P34932;A0A087WYC1;A0A087WTS8;P34932-2	ZC3H4	Zinc finger CCCH domain-containing protein 4		0.99552	627740000	688060000	680010000	745030000	376580000	474840000	669680000	460410000
P31947-2;P31947	SAE1	SUMO-activating enzyme subunit 1;SUMO-activating enzyme subunit 1, N-terminally processed		0.99553	249480000	282910000	309450000	306620000	418270000	391460000	84399000	122310000
P54577;A0A0C4DGZ5	HSPA8	Heat shock cognate 71 kDa protein		0.99588	107330000	84973000	50445000	44318000	18747000	22902000	7032500	10402000
P30049	RBBP4	Histone-binding protein RBBP4		0.99698	78577000	67580000	78973000	87167000	33797000	31509000	43238000	33446000
Q8WY22	TUBB4A	Tubulin beta-4A chain		0.99852	7777500	6380200	0	0	5138300	7372300	0	0
H0YKD8;P46779;P46779-2;P46779-3;H0YMF4;P46779-4;P46779-5;H0YLP6	RPL22	60S ribosomal protein L22		0.99896	230140000	269420000	202460000	190940000	175740000	176410000	154320000	89256000
Q10567-4;Q10567-3;Q10567-2;Q10567;C9J1E7;A0A087X253;P63010-3;P63010;P63010-2;A0A087WYD1;A0A087WU93;A0A087WZQ6	MYDGF	Myeloid-derived growth factor		0.99949	14248000	23053000	47015000	42149000	20901000	14570000	21306000	13014000
P07814;V9GYZ6;V9GZ76	NAA10	N-alpha-acetyltransferase 10		1.0001	439180000	457540000	223420000	205510000	249230000	235050000	290290000	213470000
A0A087WYR3;O43399-2;O43399-4;O43399;O43399-3;O43399-5;O43399-7;A0A087WZ51;O43399-6	ENO1	Alpha-enolase		1.0004	56302000	50911000	40907000	38605000	46597000	37688000	40522000	52783000
Q00325-2;Q00325;F8VVM2;F8VZL5;F8VWR4;F8VWQ0	RPN1	Dolichyl-diphosphooligosaccharide--protein glycosyltransferase subunit 1		1.0005	293100000	279900000	210170000	256730000	137610000	139900000	251060000	194870000
P13010;C9JZ81	ACLY	ATP-citrate synthase		1.0011	594710000	752890000	612630000	612420000	494570000	591200000	696750000	551640000
O00299	PSAT1	Phosphoserine aminotransferase		1.0013	408910000	447950000	581140000	659060000	888990000	780190000	1001900000	796770000
Q6XUX3-3;Q6XUX3-2;Q6XUX3	CES1	Liver carboxylesterase 1		1.0013	89817000	67832000	38444000	54874000	72836000	63507000	27689000	60899000
P29401;P29401-2;A0A0B4J1R6;E9PFF2;F8W888	MDH2	Malate dehydrogenase, mitochondrial;Malate dehydrogenase		1.0015	1072500000	1039600000	499190000	583190000	599580000	668310000	659020000	435380000
A0A087X2I1;P62333;H0YJX2;H0YJS8;H0YJC0	FUS	RNA-binding protein FUS		1.0016	24242000	28073000	9466700	12545000	12098000	10375000	0	0
K7EN94;B1AKP7;G3V162;A0A087X260;A0A087WYY0;Q13148;A0A087WXQ5;K7EJM5;A0A087WV68;A0A087WX29;A0A087WW61;A0A087WX67;A0A087WXV3;Q13148-4;A0A087WZM1;A0A087WYE7;A0A087WZC9;A0A1W2PNU8	DOCK5	Dedicator of cytokinesis protein 5		1.0017	72451000	69538000	83952000	78059000	60021000	61499000	88487000	67337000
Q5JR95;P62241	ACO2	Aconitate hydratase, mitochondrial		1.0019	232680000	278800000	158540000	163030000	213270000	193990000	117940000	167420000
Q7Z2W4-2;Q7Z2W4;C9J6P4;Q7Z2W4-3	EIF3A	Eukaryotic translation initiation factor 3 subunit A		1.0038	29968000	32427000	7227400	13185000	13541000	13057000	9102600	5826000
E9PQ14;G3V1D3;G3V180;Q9NY33-4;Q9NY33;E9PNX5;E9PKK8;E9PPK9;Q9NY33-2	DNAJB11	DnaJ homolog subfamily B member 11		1.0042	27310000	27248000	0	0	0	0	7466100	4917300
M0R208;Q16740	COPG1	Coatomer subunit gamma-1		1.0042	7563700	10943000	4543600	7258800	9312100	7615500	0	0
Q9UHD1-2;Q9UHD1;E9PHZ2;E9PPQ5	SH3BGRL	SH3 domain-binding glutamic acid-rich-like protein		1.0042	25561000	18897000	0	0	0	0	34818000	24112000
P80723;P80723-2;U3KQP0	HTATSF1	HIV Tat-specific factor 1		1.0049	395250000	446190000	287980000	246240000	236050000	286410000	277060000	172760000
Q9H0C8;F8SNU7;F8SNU6;E9PC05;H7C2I8	IARS	Isoleucine--tRNA ligase, cytoplasmic		1.0053	10032000	9148800	0	0	6778300	5845500	0	0
P63244;J3KPE3;D6RAC2;D6REE5;D6RAU2;E9PD14;D6RFZ9;H0YAF8;D6RHH4;H0Y8W2;D6RFX4;D6R9Z1;H0YAM7;D6R9L0;D6RGK8;D6RHJ5;D6R909;D6RBD0;D6RDI0;H0Y9P0;D6RF23;H0Y8R5	RAB10	Ras-related protein Rab-10		1.0069	355280000	364770000	416010000	425170000	343440000	381840000	387020000	259530000
Q16643;Q16643-2;Q16643-3;D6R9W4;D6R9Q9;D6RFI1	M6PR	Cation-dependent mannose-6-phosphate receptor		1.0079	30422000	35847000	9628400	22780000	7793000	10649000	17268000	19952000
C9J6N5;C9JQ40;C9JW51;A0A1C7CYX8;Q9H098;Q9H098-2	RPL4	60S ribosomal protein L4		1.0085	0	0	0	0	16204000	14503000	0	0
P11766;H0YAG8;D6RAY0;D6R9G2;D6RFE4	FKBP5	Peptidyl-prolyl cis-trans isomerase FKBP5;Peptidyl-prolyl cis-trans isomerase FKBP5, N-terminally processed		1.0085	43187000	47066000	91995000	78871000	56223000	66076000	0	0
P49368;B4DUR8;P49368-2;Q5SZX6;E9PRC8;Q5SZW8;E9PM09;Q5SZX9;E9PQ35	RANBP3	Ran-binding protein 3		1.0091	446930000	414250000	322720000	327270000	392680000	291940000	227190000	185810000
Q8WUM4;Q8WUM4-2;Q8WUM4-3	EPRS	Bifunctional glutamate/proline--tRNA ligase;Glutamate--tRNA ligase;Proline--tRNA ligase		1.0091	74863000	51062000	48875000	21565000	65455000	62910000	42076000	48224000
C9J9K3;A0A0C4DG17;P08865;F8WD59	DHX15	Pre-mRNA-splicing factor ATP-dependent RNA helicase DHX15		1.0093	452280000	454540000	522500000	448760000	507140000	478290000	403780000	330370000
K7EMA7;H7BY10;K7EJV9;K7ERT8;A8MUS3;P62750	SLC2A1	Solute carrier family 2, facilitated glucose transporter member 1		1.0094	70011000	100640000	83744000	66332000	77894000	62010000	17419000	30376000
P07195;A8MW50;C9J7H8;F5H793	ATP5B	ATP synthase subunit beta, mitochondrial;ATP synthase subunit beta		1.0094	824060000	1014000000	694260000	613940000	722740000	813270000	1100600000	713690000
Q9Y4L1;A0A087X054;E9PJ21;A0A087WWI4;K7EQK2;Q9Y4L1-2;J3KTF1;J3QL06;A0A087X214;A0A087WW13;Q9BST8;J3QQH7;J3QLE9;A0A1W2PS94;Q9BXT5	SLTM	SAFB-like transcription modulator		1.0094	528890000	562400000	595880000	550260000	570460000	667930000	809740000	657430000
O00148;O00148-2;K7EQN7;O00148-3;K7EN69;K7ENP6;K7EL56;K7EIL8;A0A140T9L4;A0A140T973;A0A140T9K1;F6QYI9;A0A0G2JJL7;K7EPJ3;A0A140T9K2;A0A0D9SEM9;A0A140T9N3;F6SXL5	XRCC5	X-ray repair cross-complementing protein 5		1.0096	0	0	20423000	19681000	0	0	15727000	14968000
P62258;P62258-2;K7EM20;B4DJF2;I3L3T1;I3L0W5	HSP90AB1	Heat shock protein HSP 90-beta		1.0099	165630000	172200000	267630000	255070000	393550000	383490000	89907000	124750000
O43765;K7EMD6	MAT2A	S-adenosylmethionine synthase isoform type-2		1.0101	25449000	30632000	18343000	9242400	18786000	25843000	9760200	7349700
P62851	CCT6A	T-complex protein 1 subunit zeta		1.0105	163580000	272810000	128900000	131570000	279850000	250380000	18698000	28143000
O96005-4;O96005;O96005-3;K7EQQ1	DDX39B	Spliceosome RNA helicase DDX39B		1.0107	48715000	52733000	0	0	0	0	17106000	3938200
P62857	PURB	Transcriptional activator protein Pur-beta		1.0108	13655000	17781000	21141000	25208000	28032000	25269000	0	0
E7EWE5;P51659-3;P51659;P51659-2;E7EPL9;G5E9S2;E7ET17;E7ER27	ACADM	Medium-chain specific acyl-CoA dehydrogenase, mitochondrial		1.0115	95593000	87545000	81604000	76374000	70910000	77166000	96143000	64362000
Q9H4A4;A6NKB8;C9JMZ3;H7C2T3;A0A087WU27	CDC37	Hsp90 co-chaperone Cdc37;Hsp90 co-chaperone Cdc37, N-terminally processed		1.0115	56351000	44966000	15656000	17363000	40152000	31962000	74827000	67562000
Q9UBE0;M0QZS6;B3KNJ4;Q9UBE0-2;Q9UBE0-3;M0QX65;M0QYM8;M0R054;M0R375;M0QYP2;M0R286	SEC61A1	Protein transport protein Sec61 subunit alpha isoform 1		1.0115	47539000	52575000	73845000	81780000	81361000	75899000	33310000	29505000
A0A087X1I3;D6RFM5;P31040-3;P31040-2;P31040	RPL10A	60S ribosomal protein L10a		1.0116	7688400	13296000	12350000	14688000	0	0	46307000	21800000
H7BZJ3	SAFB	Scaffold attachment factor B1		1.0125	244200000	224010000	85069000	82211000	93299000	91093000	216280000	150330000
R4GNH3;E9PM69;P17980;E9PN50;E9PMD8;E9PKD5;E9PLG2	PLRG1	Pleiotropic regulator 1		1.0126	53266000	42465000	14627000	18500000	32272000	43631000	26944000	21620000
J3KN36;A0A0G2JN29;A0A087X117;Q5JPE7-2;Q15155;P69849;Q5JPE7;A0A0G2JP90;A0A087WW46;Q5JPE7-3	RPA1	Replication protein A 70 kDa DNA-binding subunit;Replication protein A 70 kDa DNA-binding subunit, N-terminally processed		1.0129	67847000	76006000	12437000	12210000	10383000	11826000	50729000	15696000
P00441;H7BYH4	PPIA	Peptidyl-prolyl cis-trans isomerase A;Peptidyl-prolyl cis-trans isomerase A, N-terminally processed;Peptidyl-prolyl cis-trans isomerase		1.0136	435050000	442630000	223340000	308610000	225650000	317550000	364520000	255040000
Q96CX2	PPP5C	Serine/threonine-protein phosphatase;Serine/threonine-protein phosphatase 5		1.0136	33861000	30491000	0	0	8251400	13985000	44135000	816030000
P60866;P60866-2;E5RIP1;E5RJX2;G3XAN0	MYL6	Myosin light polypeptide 6		1.0138	203990000	245740000	195740000	153860000	161800000	159440000	156000000	125550000
K7EII6;K7EKG3;A0A0C4DGQ7;C9JRL6;K7EIK7;O95834;O95834-2;O95834-3	PDIA4	Protein disulfide-isomerase A4		1.0139	12994000	15366000	0	0	0	0	18500000	14381000
Q8N9T8;H0YFD2;F8WFC1	HSP90B1	Endoplasmin		1.014	7695100	7131500	0	0	6838400	4932900	0	0
P48147	SFPQ	Splicing factor, proline- and glutamine-rich		1.0145	81694000	61532000	78712000	74763000	61310000	83647000	180470000	147850000
G3V2A0;G3XAH6;P51003;H0YJL4	USP14	Ubiquitin carboxyl-terminal hydrolase;Ubiquitin carboxyl-terminal hydrolase 14		1.0146	1257100	1543800	1362700	1640600	1029100	1281200	0	0
F1T0B3;A0A087X2G1;Q92499-3;Q92499;Q92499-2	CD33	Myeloid cell surface antigen CD33		1.0166	57166000	66059000	124990000	115620000	63973000	76035000	0	0
M0R3D6;M0R1A7;M0R117;Q02543;M0R0P7	CANX	Calnexin		1.0167	152510000	157200000	156630000	108690000	95676000	70180000	79539000	81484000
O43175;Q5SZU1	HDGF	Hepatoma-derived growth factor		1.0172	381220000	395240000	240870000	283470000	295620000	293470000	332740000	241470000
P35579;P35579-2;Q5BKV1;P35580;P35580-5;P35580-2;P35580-3;P35580-4;B1AH99;A0A0C4DFM8;A1L2Z2;E7ERA5;REV__P0DO97;REV__G3V4Y7;REV__S4R3H4;REV__Q86UP2-2;REV__E7EQT4;REV__Q86UP2-3;REV__Q9UKV3-5;REV__Q86UP2-4;REV__Q9UKV3;REV__Q86UP2	PRPF19	Pre-mRNA-processing factor 19		1.0178	2689600000	2709500000	3030600000	2818200000	2624300000	2840800000	5505800000	3898500000
P29966	RPL9	60S ribosomal protein L9		1.018	64873000	73311000	57690000	113450000	26629000	37250000	28151000	25379000
Q15233;Q15233-2;H7C367;C9JYS8;C9IZL7;C9J4X2	TNPO1	Transportin-1		1.018	357490000	394110000	427080000	389920000	347260000	335850000	386330000	307550000
P00966;Q5T6L5;Q5T6L6	TUBA1B;TUBA1A;TUBA3C;TUBA3E	Tubulin alpha-1B chain;Tubulin alpha-1A chain;Tubulin alpha-3C/D chain;Tubulin alpha-3E chain		1.0188	25565000	22561000	33002000	38680000	39902000	51359000	0	0
H3BLU7;O43488;H7C5H7;Q8NHP1	PPRC1	Peroxisome proliferator-activated receptor gamma coactivator-related protein 1		1.0203	14437000	14331000	0	0	30125000	28470000	0	0
A0A024RA52;P25787;C9JCK5;H3BT36;H7C402	FNTA	Protein farnesyltransferase/geranylgeranyltransferase type-1 subunit alpha		1.0206	74517000	74366000	126820000	107560000	130740000	165970000	92950000	83865000
P09497-2;P09497;H0Y9Q6;D6RJD1	EIF3I	Eukaryotic translation initiation factor 3 subunit I		1.021	79517000	89335000	33196000	33759000	20883000	27831000	0	0
Q9UBS4;H7C2Y5	LDHA	L-lactate dehydrogenase A chain		1.022	131490000	122670000	77543000	87141000	87788000	105720000	101930000	85963000
P47897-2;P47897;B4DDN1;A0A1B0GVU9;H7C0R3;A0A0U1RQT0;C9J165;A0A0U1RRC8;F2Z2V6;A0A0U1RQX5;A0A0U1RQM8;A0A0U1RR66;A0A0U1RQU2;A0A0U1RQJ6;A0A0U1RRI9;A0A0U1RQE9;A0A0U1RQL2	BZW1	Basic leucine zipper and W2 domain-containing protein 1		1.0221	83651000	90080000	76390000	65957000	0	0	0	0
E7ETK0;A0A087WUS0;P62847-2;P62847-3;P62847;P62847-4	VAPA	Vesicle-associated membrane protein-associated protein A		1.0225	23507000	29786000	88602000	57853000	120330000	140890000	131900000	51257000
P62937;F8WE65;C9J5S7;P0DN26;A0A0H2UH34;A0A0B4J2A2;A0A075B767;A0A075B759;Q9Y536;F5H284;P0DN37;E5RIZ5	ATXN2L	Ataxin-2-like protein		1.0225	2140000000	2144200000	824870000	698820000	848670000	887370000	1161500000	738470000
Q5W011;Q5W010;Q5W012;Q96I25;H0Y6J6	KLC1	Kinesin light chain 1		1.0225	0	0	0	0	0	0	23445000	22222000
E9PKP7;P17480-2;P17480	PSMC1	26S protease regulatory subunit 4		1.0229	13635000	12415000	0	0	0	0	8984800	5176600
Q9NWH9;H7BXE3;Q9NWH9-3;H7C3F4;H0YLW7;H0YMW8;H0YNF3;H0YMR6;H0YLE6;H0YL55	LAMP1	Lysosome-associated membrane glycoprotein 1		1.0231	7540900	8809800	776940	1197800	583540	588200	1097600	725020
A0A087WVV1;P49721	LMNB2	Lamin-B2		1.0234	9949900	11008000	12171000	20460000	19611000	17062000	10231000	17565000
Q9Y5Z4;Q5THN1;Q9Y5Z4-2	RPL8	60S ribosomal protein L8		1.0234	14503000	18286000	0	0	12248000	23462000	45902000	41327000
C9JUE0;C9JJP5;Q92734-4;Q92734-3;Q92734-2;Q92734;C9JTY3	SLC25A6;SLC25A4	ADP/ATP translocase 3;ADP/ATP translocase 3, N-terminally processed;ADP/ATP translocase 1		1.0236	58811000	58606000	58963000	55398000	34710000	38956000	45689000	29294000
P49755;G3V2K7	CAPNS1	Calpain small subunit 1		1.0239	20956000	23247000	15720000	16334000	5229300	5943600	11889000	10446000
Q5H8X8;O95399;O95399-2	PPP4R2	Serine/threonine-protein phosphatase 4 regulatory subunit 2		1.0241	181230000	212140000	180070000	180880000	156750000	171780000	284580000	212600000
Q9NYF8-2;Q9NYF8;E9PK91;Q9NYF8-3;A0A1W2PQ43;E9PK09;E9PQN2;E9PKI6;Q9NYF8-4;E9PJA7;H0YF00;H0YF14;H0YF63	MDH1	Malate dehydrogenase, cytoplasmic;Malate dehydrogenase		1.0241	158380000	149530000	95278000	73156000	51623000	66688000	142090000	113990000
U3KQE7;P25774-2;P25774	SERBP1	Plasminogen activator inhibitor 1 RNA-binding protein		1.0242	52691000	66908000	22457000	25844000	19764000	22894000	37633000	22553000
Q5T760;Q05519-2;Q05519	CAP1	Adenylyl cyclase-associated protein 1		1.0248	7698400	5924600	19016000	8277000	11527000	17338000	0	0
O43776;K7EJ19;K7EIU7;O43776-2;K7EPK2;K7EQ35;K7ENF0;K7EMQ6	TRIM28	Transcription intermediary factor 1-beta		1.025	153900000	163840000	79915000	77505000	50456000	59866000	104590000	74712000
Q5T8U3;P62424	FUBP1	Far upstream element-binding protein 1		1.0251	67330000	74434000	52811000	53036000	70886000	58702000	29517000	26994000
Q00577	AHNAK	Neuroblast differentiation-associated protein AHNAK		1.0259	9060300	10238000	0	0	7425300	14104000	32510000	20867000
P07305;P07305-2	PFN1	Profilin-1		1.0271	437150000	395730000	250480000	265740000	347990000	412780000	179820000	148160000
H3BRU6;F8VZX2;Q15366-7;Q15366-8;Q15366-4;Q15366-5;Q15366-6;Q15366-3;Q15366;Q15366-2;F8W0G4;F8VXH9;F8W1G6;H3BSS4;F8VRH0;H3BND9	PDHX	Pyruvate dehydrogenase protein X component, mitochondrial		1.0278	157340000	152640000	119690000	87678000	81330000	88534000	155410000	91258000
O60763;O60763-2	VARS	Valine--tRNA ligase		1.0286	27107000	27361000	23904000	15699000	13886000	13993000	7640400	6993000
Q14157-5;F8W726;Q14157-4;Q14157-1;Q14157-3;Q14157;Q5VU77;Q5VU81;Q5VU80;Q5VU79;Q5VU78;H0Y5H6	PABPC4	Polyadenylate-binding protein;Polyadenylate-binding protein 4		1.0291	49873000	53967000	3101500	4835000	0	0	20305000	15390000
P10809;E7EXB4;E7ESH4;P10809-2;C9JL25;C9JL19;C9JCQ4;C9J0S9	CALR	Calreticulin		1.0293	1070300000	994650000	1042500000	1140700000	1324600000	1197700000	1083000000	827060000
H0Y4R1;P12268;E7ETK5	EFTUD2	116 kDa U5 small nuclear ribonucleoprotein component		1.0294	112940000	106380000	100710000	110480000	119230000	136560000	150410000	109590000
J3KTJ8;J3QRI7;J3QQQ9;J3QQV1;E5RIT6;J3QRC4;Q9UNX3;P61254	CLTB	Clathrin light chain B		1.0302	38994000	48039000	65324000	59742000	12033000	15458000	0	0
Q03252	PEA15	Astrocytic phosphoprotein PEA-15		1.0327	110550000	127710000	73573000	59804000	83586000	82361000	141520000	100560000
Q32Q12;P22392-2;J3KPD9;E7ERL0;P22392;E5RHP0;O60361;F6XY72;C9K028	MAN2B1	Lysosomal alpha-mannosidase;Lysosomal alpha-mannosidase A peptide;Lysosomal alpha-mannosidase B peptide;Lysosomal alpha-mannosidase C peptide;Lysosomal alpha-mannosidase D peptide;Lysosomal alpha-mannosidase E peptide		1.0329	498670000	633460000	269760000	462840000	221070000	296220000	484420000	373200000
P78371;F5GWF6;P78371-2;F8VQ14	NONO	Non-POU domain-containing octamer-binding protein		1.033	201980000	161870000	130350000	161260000	214490000	198450000	208030000	198910000
J3QQM1;P62195-2;P62195;J3QRR3;J3QRW1;J3QLH6;J3KRP2;J3QSA9;Q8NB90-3;Q8NB90-2;Q8NB90	DGKZ	Diacylglycerol kinase;Diacylglycerol kinase zeta		1.034	52825000	51722000	20268000	19673000	24846000	26240000	18296000	11878000
Q06323-3;Q06323;Q06323-2;H0YLU2;H0YKK6	PABPC1	Polyadenylate-binding protein;Polyadenylate-binding protein 1		1.0343	93366000	94131000	105320000	82128000	108140000	121480000	80377000	35703000
Q86UE4;E5RJU9;H0YB56;H0YBJ8;H0YBE0	RAB27A	Ras-related protein Rab-27A		1.0343	293710000	265490000	150790000	145450000	84116000	98773000	185530000	136960000
Q9HAV7	DPP9	Dipeptidyl peptidase 9		1.0347	8474700	10567000	18326000	12401000	15610000	20082000	0	0
H0Y9R3;Q9H7D7-2;Q9H7D7	HMHA1	Minor histocompatibility protein HA-1;Minor histocompatibility antigen HA-1		1.035	15745000	11419000	0	0	14343000	12841000	0	0
P13804-2;P13804;H0YK49;H0YL12;H0YLU7;H0YNX6;H0YKF0;H0YL83	CORO7-PAM16;CORO7	Coronin;Coronin-7		1.035	328170000	346740000	161690000	146440000	184130000	208770000	305700000	240500000
Q16543;K7EQA9;K7EKQ2;K7EL68;K7EIU0	SRPR	Signal recognition particle receptor subunit alpha		1.0362	141940000	148920000	153920000	197620000	449360000	555050000	344060000	368080000
Q5URX0;P07686;H0Y9B6;H0YA83	ISG15	Ubiquitin-like protein ISG15		1.0369	61258000	52922000	66249000	54778000	92196000	69576000	44913000	29838000
Q13838;Q13838-2;A0A0G2JJZ9;Q5STU3;F6WLT2;A0A140T9X3;H0Y400;A0A140T996;F6S4E6;A0A0A0MT12;F6TRA5;A0A140T9X9;F6R6M7;F6UJC5;A0A140TA18;A0A0G2JHN7;F6U6E2;F6S2B7;H0YCC6	U2AF2	Splicing factor U2AF 65 kDa subunit		1.037	308960000	307480000	209230000	197300000	224780000	235600000	276590000	237880000
F8WDD7;H7C0A3;F8WCF6;A0A0A6YYG9;P59998;P59998-3;P59998-2	SRRM2	Serine/arginine repetitive matrix protein 2		1.0372	39596000	38083000	13257000	18476000	28424000	15656000	13975000	13770000
Q14152-2;Q14152	PPP2R2A	Serine/threonine-protein phosphatase 2A 55 kDa regulatory subunit B alpha isoform		1.0377	77354000	86299000	74373000	74381000	39180000	58839000	87494000	48695000
P14868;P14868-2;H7BZ35;C9JQM9;C9J7S3;H7C278;C9JLC1	COTL1	Coactosin-like protein		1.0394	85869000	104740000	23940000	24694000	45645000	38526000	42225000	34287000
Q9BSJ8;Q9BSJ8-2;F8VZB1	PURA	Transcriptional activator protein Pur-alpha		1.04	162990000	199450000	138430000	153610000	102820000	134050000	190500000	162100000
Q92688-2;Q92688	SF3B2	Splicing factor 3B subunit 2		1.0411	66173000	76638000	83562000	71396000	39698000	60393000	80082000	74157000
P11279;P11279-2	PDIA3	Protein disulfide-isomerase A3		1.0415	82875000	74393000	49311000	52778000	63746000	60556000	79220000	50273000
K7ER90;K7EL20;O75821;K7EP16;K7EL60;K7ENA8	PSMC4	26S protease regulatory subunit 6B		1.0417	45221000	35937000	63120000	49082000	76486000	101270000	22322000	12835000
J3QRS9;X6R4W8;O43670-2;O43670;O43670-4;J3QS27;J3KTL1;J3KRB6;J3KRW6;H0Y3M2;J3KS31;O43670-3	SNRNP200	U5 small nuclear ribonucleoprotein 200 kDa helicase		1.0431	0	0	7876600	6163300	5590600	5277600	0	0
Q13151	DBI	Acyl-CoA-binding protein		1.0433	871720000	867920000	808920000	936460000	732170000	998030000	473920000	385770000
H3BR35;P15170;P15170-2;P15170-3;H3BSV8;Q8IYD1;H3BMT9	MLEC	Malectin		1.044	40810000	42343000	47214000	36683000	68463000	112950000	0	0
P62888;A0A0C4DH44;E5RI99;A0A0B4J213;E5RJH3	ENO2	Enolase;Gamma-enolase		1.0448	90592000	98342000	52274000	47091000	102070000	85024000	41021000	55167000
Q02880-2;Q02880;E9PCY5	TOR1AIP1	Torsin-1A-interacting protein 1		1.0453	18492000	18722000	37203000	30414000	14965000	12356000	85996000	64353000
P26641;P26641-2	SRRM1	Serine/arginine repetitive matrix protein 1		1.0459	1722400000	1443900000	1180000000	1177200000	912590000	1001600000	928860000	702930000
Q14165;F5H1S8;F5GX14;H0YG07	CYB5R3	NADH-cytochrome b5 reductase 3;NADH-cytochrome b5 reductase 3 membrane-bound form;NADH-cytochrome b5 reductase 3 soluble form		1.0472	63095000	24281000	0	0	0	14683000	17714000	15789000
P05387;H0YDD8	PSMB6	Proteasome subunit beta type-6		1.0473	104570000	119170000	56417000	50635000	57164000	56755000	73181000	75096000
P52298-3;P52298	UGGT1	UDP-glucose:glycoprotein glucosyltransferase 1		1.0476	0	0	881140	698800	670700	604290	524030	618970
E9PEX6;P09622-2;P09622;P09622-3	GLUD1;GLUD2	Glutamate dehydrogenase 1, mitochondrial;Glutamate dehydrogenase 2, mitochondrial		1.0479	110030000	116900000	110080000	95411000	93727000	106270000	90289000	70834000
Q08211;Q08211-2	PSMB4	Proteasome subunit beta type-4		1.0491	439260000	503140000	329550000	308990000	379350000	386600000	1047400000	1456600000
Q6NUK1;Q6NUK1-2;J3KN42	DIAPH1	Protein diaphanous homolog 1		1.0492	16498000	11758000	0	0	18738000	15982000	0	0
O00231;O00231-2;J3QRY4	MSN	Moesin		1.0498	0	0	17155000	17284000	23962000	16339000	13020000	8786500
K7EMT0;Q15428	SCAF11	Protein SCAF11		1.0507	20083000	28936000	25218000	26135000	18429000	21860000	0	0
K7EJE8;K7EKE6;P36776-2;P36776;P36776-3;K7ER27;K7EQF8;K7ER56	SRRT	Serrate RNA effector molecule homolog		1.0522	64268000	69612000	96564000	86278000	68182000	80386000	79186000	59585000
P25788-2;P25788;G3V4X5;G3V3W4;G3V5N4;H0YJ03	CTSS	Cathepsin S		1.0527	93652000	96598000	110500000	83883000	85820000	75241000	254430000	173410000
P48643;E7ENZ3;B7ZAR1;E9PCA1;P48643-2;D6RIZ7	PPP1R7	Protein phosphatase 1 regulatory subunit 7		1.0532	118540000	94584000	69851000	77939000	91262000	86719000	54923000	55007000
P00918;E5RID5;E5RK37	SNX2	Sorting nexin-2		1.0535	2305500000	2437800000	1430400000	1155500000	1677500000	2036500000	1671700000	1163100000
P13667;C9JMN9	METAP2	Methionine aminopeptidase 2		1.0543	695940000	757620000	795580000	676790000	600870000	711590000	763480000	564950000
S4R3E9;Q15843;F8VSA6;E9PS38;E9PL57	SERBP1	Plasminogen activator inhibitor 1 RNA-binding protein		1.0545	35959000	43903000	21067000	23353000	19770000	17831000	31304000	23505000
P43686-2;P43686	RPSA	40S ribosomal protein SA		1.0551	3770800	6514800	0	0	14724000	13617000	0	0
A0A0G2JH68;O60610;A0A140T8Z0;O60610-2;O60610-3;H9KV28;B4E2I7	PRPF8	Pre-mRNA-processing-splicing factor 8		1.0555	24083000	37256000	32523000	31353000	71661000	90057000	0	0
F8W031;F8W1K5;F8VXJ7;Q9Y2B0;H0YI18;F8W0J2;F8VP03;F8VWQ5;F8VU34;F8VR34	SSRP1	FACT complex subunit SSRP1		1.0568	36083000	41495000	18363000	16584000	26796000	19698000	34192000	29531000
P68363;P68363-2;C9JDS9	NCBP1	Nuclear cap-binding protein subunit 1		1.057	3994100000	4763500000	3126100000	2868800000	2913700000	3413700000	4258100000	3085500000
P12956;P12956-2;B1AHC9	GARS	Glycine--tRNA ligase		1.0573	500720000	539230000	543010000	487880000	658590000	633460000	489990000	550630000
B0QYK0;Q01844-6;Q01844-3;Q01844;Q01844-5;H7BY36;A0A0D9SFL3;C9JGE3;Q01844-2;Q01844-4	RCC2	Protein RCC2		1.0579	131230000	117680000	128950000	114400000	85680000	103160000	106510000	78649000
A0A087X271;B4DDF4;B4DUT8;Q99439;K7ES69;Q99439-2;A0A087X1X5;H3BVI6;A0A087WV51;H3BQH0;Q15417-3;Q15417	RPLP2	60S acidic ribosomal protein P2		1.0583	61962000	80507000	40730000	42533000	42422000	47365000	134010000	100960000
M0R210;P62249;M0R3H0;M0QX76;M0R1M5;Q6IPX4	TOP2B	DNA topoisomerase 2-beta;DNA topoisomerase 2		1.0591	137060000	218940000	307910000	202950000	211920000	196290000	0	0
Q16891-2;C9J406;H7C463;A0A087WYS0	TMPO	Lamina-associated polypeptide 2, isoforms beta/gamma;Thymopoietin;Thymopentin		1.0604	26174000	23406000	17532000	13988000	10058000	17435000	21146000	31736000
Q9NR30;Q9NR30-2	HSPD1	60 kDa heat shock protein, mitochondrial		1.0606	143690000	147900000	104290000	97445000	111310000	109720000	113490000	110460000
O75351;I3L4J1;Q9UN37;Q6PIW4-2;Q6PIW4	PDAP1	28 kDa heat- and acid-stable phosphoprotein		1.0616	25365000	25928000	0	0	27159000	30261000	0	0
A0A0G2JIW1;P0DMV9;P0DMV8;P0DMV8-2;V9GZ37	DPYSL2	Dihydropyrimidinase-related protein 2		1.0617	484470000	425630000	341630000	369630000	282740000	346430000	315450000	230660000
C9JB29;A0A0A0MS31;Q14790-8;Q14790-7;Q14790-2;Q14790;Q14790-4;Q14790-9	ALDOA	Fructose-bisphosphate aldolase;Fructose-bisphosphate aldolase A		1.0622	5785000	7411700	0	0	2904500	2621700	0	0
Q16891;Q16891-4;B9A067;Q16891-3;D6RAW4	YBX1	Nuclease-sensitive element-binding protein 1		1.0622	312890000	308840000	136370000	115540000	175630000	175760000	91545000	85550000
P28066;P28066-2	RAB5C	Ras-related protein Rab-5C		1.0625	149750000	167660000	120870000	110080000	81469000	87121000	130190000	107530000
P41227-2;P41227;C9JN83;H0Y8T0;C9JW55;F8W808;A8MWP7;Q9BSU3	SUB1	Activated RNA polymerase II transcriptional coactivator p15		1.0627	61338000	47862000	42245000	36381000	45816000	58006000	77875000	63546000
P06737-2;P06737;E9PK47;P11217-2;P11217;P11216	BSG	Basigin		1.063	51234000	45239000	27001000	36642000	12345000	16907000	43132000	45747000
Q99460-2;Q99460;A0A087WW66;H7BZR6;F8WCE3;C9J9M4	PSMD1	26S proteasome non-ATPase regulatory subunit 1		1.063	21302000	16468000	11008000	8151700	23292000	22090000	18217000	9848600
P53597	PPA1	Inorganic pyrophosphatase		1.0634	15623000	17112000	0	0	0	0	26551000	18865000
O14979-3;O14979-2;A0A087WUK2;O14979;A0A087WU03;REV__Q8N0S2-3;REV__Q8N0S2-2;REV__A0A0B4J1R9;REV__Q8N0S2;REV__Q9ULL8-2;REV__Q9ULL8;Q9ULL8-2;Q9ULL8	G3BP2	Ras GTPase-activating protein-binding protein 2		1.065	153480000	169480000	38173000	50642000	54670000	66819000	184280000	147340000
A0A0A0MRV0;Q9P2E9-2;Q9P2E9;A0A087WVV2;Q9P2E9-3;A2A2S5;F8W7S5;V9GY78	SLC7A5	Large neutral amino acids transporter small subunit 1		1.0651	20194000	11380000	6615600	5914100	4019400	4097900	13883000	15664000
Q9H1E3;Q9H1E3-2	TXLNA	Alpha-taxilin		1.0651	238440000	163820000	170930000	93600000	216400000	173610000	133260000	81437000
Q16186;A0A087WX59	EIF4A1	Eukaryotic initiation factor 4A-I		1.0658	31256000	41473000	29159000	37377000	38810000	46388000	38772000	29788000
P0DN76;Q01081;Q01081-2;K7EJH3;A0A1B0GW87;K7EJM7;M0QYK5;M0R2N4;Q01081-3;Q01081-4;Q8WU68-3;Q8WU68-2;Q8WU68	CAPN2	Calpain-2 catalytic subunit		1.0661	49768000	64961000	0	0	34166000	51715000	27906000	15316000
A0A1W2PQS1;P35998;P35998-2;C9JLS9	CEP290	Centrosomal protein of 290 kDa		1.0665	47825000	45213000	28530000	34122000	47952000	42723000	39279000	27709000
P05198;H0YJS4;G3V4T5	HNRNPU	Heterogeneous nuclear ribonucleoprotein U		1.0665	55847000	52694000	0	0	15707000	32799000	9782900	10908000
P23246;P23246-2;H0Y9K7	TPT1	Translationally-controlled tumor protein		1.0667	763420000	810090000	676450000	586950000	704650000	716240000	700590000	494900000
Q92804-2;Q92804;A0A075B7D9;A0A075B7C1;A0A075B7F4	PDCD6IP	Programmed cell death 6-interacting protein		1.0672	24018000	21839000	16037000	24484000	16277000	18351000	47678000	35788000
O15371-2;O15371-3;O15371;B0QYA5;B0QYA8;B0QYA6	CUL4B	Cullin-4B		1.0679	63837000	68332000	62634000	44371000	62211000	67187000	16640000	22094000
E9PHY5;O43491;O43491-4;E9PK52;O43491-3;E9PII3;O43491-2;E9PQD2;E9PRG1;E9PIG0;E9PJP4;E9PQN0;Q6R5J7;H0Y5B0;E9PMV8;Q6ZSX4;E9PPC9;E9PN54	LARS	Leucine--tRNA ligase, cytoplasmic		1.0684	49264000	43784000	17094000	15702000	11486000	16688000	39306000	26451000
H3BUF6;Q8WWM7-6;Q8WWM7-8;Q8WWM7-5;Q8WWM7-4;Q8WWM7-9;Q8WWM7-2;Q8WWM7;Q8WWM7-3;H3BSK9;Q8WWM7-7;H3BSQ5;H3BUE3;H3BRB0;A0A0C4DGL7	AP2M1	AP-2 complex subunit mu		1.0685	30119000	24399000	6020700	8875100	5790900	14379000	6888200	6679600
E7EQR4;P15311	ACTA1;ACTC1;ACTG2;ACTA2	Actin, alpha skeletal muscle;Actin, alpha cardiac muscle 1;Actin, gamma-enteric smooth muscle;Actin, aortic smooth muscle		1.0686	185250000	225030000	150360000	170180000	165770000	219030000	535270000	437510000
P46783;F6U211;A0A1W2PQS6;S4R435;Q9NQ39	LUC7L2;LUC7L	Putative RNA-binding protein Luc7-like 2;Putative RNA-binding protein Luc7-like 1		1.0688	64799000	78482000	154100000	132240000	58186000	71541000	101600000	105290000
A0A0A0MSK5;Q5JTV8;J3KN66;Q5JTV8-3;H0YD16;Q5JTV8-2;H0Y4R4;H0YDU3	CPT2	Carnitine O-palmitoyltransferase 2, mitochondrial		1.0695	215890000	237100000	68556000	62056000	73033000	84083000	195180000	156730000
P47914;F8WF43;C9IYI4	SMARCC2	SWI/SNF complex subunit SMARCC2		1.0721	54022000	66462000	108170000	88774000	87323000	72768000	15903000	19046000
O75396;A0A087X1A9	PDLIM7	PDZ and LIM domain protein 7		1.0724	9948600	5568200	36173000	58296000	38393000	47088000	0	0
P04899;P04899-4;P04899-6;P04899-3;P04899-5;P04899-2;P63096;P09471-2;P09471;A0A1W2PRE1;A2A2R6;A0A1W2PQK2;A0A087WTB6;Q5JWD1;H0Y7E8;A0A1W2PRJ7;A0A087WZE5;C9JPP4;A0A1W2PS82;Q5JWE9;H3BTM2;A0A1W2PP38;H0Y7F4;P63096-2;P11488;P19087;A8MTJ3;P38405;P38405-2	TPI1	Triosephosphate isomerase		1.073	97145000	104320000	42526000	48811000	56709000	43448000	51432000	69250000
G3V203;J3QQ67;Q07020;F8VYV2;A0A075B7A0;H0YHA7;Q07020-2;F8VUA6;F8VXR6	RRP1	Ribosomal RNA processing protein 1 homolog A		1.0734	187950000	211530000	104510000	92585000	155880000	116550000	49765000	74982000
Q14697;Q14697-2;F5H6X6;E9PKU7;E9PNH1	NRD1	Nardilysin		1.0738	630750000	723840000	273300000	257720000	411570000	455550000	488490000	372820000
Q9BX68	PRKDC	DNA-dependent protein kinase catalytic subunit		1.0741	20224000	22619000	0	0	0	0	0	0
O15145;F8VR50;C9JZD1	ACTB	Actin, cytoplasmic 1;Actin, cytoplasmic 1, N-terminally processed		1.0752	8836600	9329900	57300000	35468000	70304000	57359000	29132000	37419000
P62913-2;P62913;Q5VVC9;Q5VVC8	PLEC	Plectin		1.0757	290950000	320390000	47681000	55057000	122570000	107120000	94479000	82196000
P62081;B5MCP9	PNN	Pinin		1.0758	151830000	186720000	102750000	90684000	302360000	195080000	147640000	113500000
E7ERS3;Q86VM9-2;Q86VM9;H3BP01	ATP5A1	ATP synthase subunit alpha, mitochondrial		1.0761	28116000	37542000	14207000	18017000	15928000	17700000	16897000	14004000
P54727;P54727-2;Q5W0S5;Q5W0S4;H0Y579	NOP56	Nucleolar protein 56		1.0772	132590000	130450000	63493000	78750000	110210000	139420000	108960000	57180000
J3KQ45;F8W8W7;O43493-4;O43493-2;O43493-5;O43493-3;O43493;O43493-6	IARS2	Isoleucine--tRNA ligase, mitochondrial		1.0777	12722000	18912000	0	0	18820000	24743000	0	0
Q5W0H4;A0A0B4J2C3;P13693;J3KPG2;E9PJF7;P13693-2;Q56UQ5	CAPG	Macrophage-capping protein		1.0782	53363000	48769000	64127000	64100000	52332000	49088000	84989000	71348000
P30048-2;P30048	MICAL1	Protein-methionine sulfoxide oxidase MICAL1		1.0787	93044000	93109000	40236000	37952000	113260000	100770000	66264000	46303000
P61964;V9GYQ5;V9GZ59	LONP1	Lon protease homolog, mitochondrial		1.0789	32080000	26943000	32594000	35714000	14612000	15457000	60670000	38765000
Q14019;H3BT58	PDIA6	Protein disulfide-isomerase A6		1.0791	165220000	166750000	31923000	31696000	92068000	91625000	48053000	40576000
P49327;A0A0U1RQF0;A0A0U1RRG3;A0A1B0GTR5	ABCF1	ATP-binding cassette sub-family F member 1		1.0794	907830000	756540000	512600000	391670000	413050000	380760000	586830000	505850000
Q9P258	SLC38A10	Putative sodium-coupled neutral amino acid transporter 10		1.0794	518620	564550	1313400	1178000	326400	538700	19479000	7867900
P61604;B8ZZL8;B8ZZ54;S4R3N1	NARS	Asparagine--tRNA ligase, cytoplasmic		1.0796	969270000	1030600000	483920000	568560000	588820000	642000000	676870000	515780000
P35232;D6RBK0;C9JZ20;E7ESE2;E9PCW0;C9JW96;P35232-2	ATL3	Atlastin-3		1.0804	11142000	13473000	0	0	0	0	5018100	6311000
P38919;I3L3H2	UGP2	UTP--glucose-1-phosphate uridylyltransferase		1.0807	20628000	29245000	6764700	7566300	47595000	24891000	0	0
Q9BWD1;Q9BWD1-2	KCNB2;KCNB1	Potassium voltage-gated channel subfamily B member 2;Potassium voltage-gated channel subfamily B member 1		1.0807	51078000	68988000	26989000	27655000	0	0	38518000	26800000
Q9UGP8;A6PVC9	LRRC59	Leucine-rich repeat-containing protein 59		1.0807	0	0	10852000	7744400	0	0	55124000	35391000
Q9UGI8-2;Q9UGI8;F8W7T0	RAB11FIP1	Rab11 family-interacting protein 1		1.081	52368000	51227000	0	0	0	0	0	0
Q15424;Q15424-4;Q15424-3;Q15424-2;K7ES42;K7EII0	DDB1	DNA damage-binding protein 1		1.084	860690000	985520000	168140000	143440000	170820000	177660000	201850000	194950000
P22102;P22102-2;A0A140TA71	DIDO1	Death-inducer obliterator 1		1.0845	27923000	30819000	14627000	16186000	14973000	18390000	12930000	12692000
M0QZR4;Q92888-2;Q92888;Q92888-3;M0QZH8;Q92888-4;M0QYS3;M0QYC1;M0R2C7	TARS	Threonine--tRNA ligase, cytoplasmic		1.0855	40576000	72772000	0	0	0	0	0	0
Q15637-4;Q15637-6;Q15637-3;Q15637-2;Q15637;F8WEV5;Q15637-7;Q15637-5;C9J792	POLE3	DNA polymerase epsilon subunit 3		1.0859	0	0	21227000	19778000	21853000	30993000	20497000	13478000
Q13630;E9PLH9;E9PP14;A0A0J9YX13;E9PKL9;E9PP60;H0YCP7	PARP1	Poly [ADP-ribose] polymerase 1		1.0863	15916000	20322000	0	0	9176400	10703000	9359700	7833600
P25789;H0YMZ1;H0YN18;H0YL69;H0YMI6;H0YMA1;P25789-2;H0YLC2;H0YKT8;H0YKS0;H0YLS6;H0YMV3	AGPS	Alkyldihydroxyacetonephosphate synthase, peroxisomal		1.0869	96050000	92217000	65786000	52271000	154640000	170690000	17830000	15286000
P31948;P31948-2;P31948-3;F5H783;F5GXD8;H0YGI8	PITPNB	Phosphatidylinositol transfer protein beta isoform		1.0871	330000000	374380000	246750000	207470000	494190000	492090000	791210000	539480000
Q14103-3;Q14103;H0Y8G5;H0YA96;D6RAF8;D6RD83;D6RF44;D6RBP9	DNAJB1	DnaJ homolog subfamily B member 1		1.0872	1150900000	1284500000	682880000	641280000	515160000	661700000	935090000	704880000
H0YEN5;P15880;E9PQD7;E9PMM9;I3L404;E9PPT0;E9PM36;H3BNG3;H0YE27	RNH1	Ribonuclease inhibitor		1.0874	293580000	327120000	284550000	269580000	365480000	288970000	145220000	108470000
Q969H8;M0QXF7;M0QYN0	ACADVL	Very long-chain specific acyl-CoA dehydrogenase, mitochondrial		1.0878	300670000	298270000	211700000	188910000	194320000	217590000	30983000	20201000
Q13247-3;Q13247;A0A0D9SEM4;Q13247-2;Q08170	NMT1	Glycylpeptide N-tetradecanoyltransferase 1		1.0882	178100000	199590000	195550000	197820000	205090000	251840000	66929000	62322000
P25786;P25786-2;F5GX11;B4DEV8	ANP32B	Acidic leucine-rich nuclear phosphoprotein 32 family member B		1.0883	102220000	105900000	43162000	47134000	63504000	58679000	32949000	31413000
Q9UHV9	MYH14	Myosin-14		1.0883	58106000	69542000	1966200	2380300	1467000	1955200	41121000	33640000
P09972;A8MVZ9;K7EKH5;C9J8F3;J3KSV6;J3QKP5;J3QKK1	TSTA3	GDP-L-fucose synthase		1.0888	694640000	673120000	288550000	282990000	201460000	292650000	414900000	316660000
Q12907;D6RBV2;D6RIU4;D6RDX1;D6RBH1	PDHA1	Pyruvate dehydrogenase E1 component subunit alpha, somatic form, mitochondrial		1.0895	144710000	171100000	84395000	86991000	86816000	112710000	189570000	118420000
P31930	ACTBL2	Beta-actin-like protein 2		1.0899	20284000	19168000	0	0	21216000	17457000	0	0
Q29RF7;H0Y9L6	HADHB	Trifunctional enzyme subunit beta, mitochondrial;3-ketoacyl-CoA thiolase		1.0909	685690	6733800	10797000	4411000	329520	499540	5855200	5065900
Q92945;A0A087WTP3;M0R0I5;M0QYH3;M0R3J3;M0QXW7;M0R251;M0R263;M0R0C6	NCBP2	Nuclear cap-binding protein subunit 2		1.093	468590000	378030000	582140000	295420000	453720000	236560000	873240000	668270000
P00338;P00338-3;P00338-5;P00338-2;F5GYU2;F5GXY2;P00338-4;F5GXH2;F5H5J4;F5H6W8;F5GZQ4;F5H8H6;F5GXC7;F5GWW2;F5GXU1;F5H5G7;F5H155;A0A087WUM2;G3XAP5;F5H245;Q6ZMR3;P07864;Q9BYZ2	ARHGEF2	Rho guanine nucleotide exchange factor 2		1.0932	912960000	1096100000	598240000	688250000	725690000	722480000	692140000	552140000
J3KTF8;J3QQX2;P52565;J3KRE2;J3KRY1;P52565-2;J3KS60	ACTN1	Alpha-actinin-1		1.0941	358790000	361140000	219820000	222130000	211240000	236340000	326370000	281680000
P30041	QARS	Glutamine--tRNA ligase		1.0942	138320000	191450000	62011000	60138000	77869000	73888000	0	0
P39019;M0R2L9;A0A075B6E2;M0QXK4;M0QYF7;M0R140	HADHA	Trifunctional enzyme subunit alpha, mitochondrial;Long-chain enoyl-CoA hydratase;Long chain 3-hydroxyacyl-CoA dehydrogenase		1.0944	217980000	265470000	214190000	189090000	202710000	150080000	176470000	207690000
B2R5W2;G3V4C1;P07910-2;G3V2Q1;P07910;G3V4W0;B4DY08;P07910-4;G3V576;P07910-3;G3V555;G3V575;G3V2D6;O60812;G3V5X6;G3V3K6;G3V251;A0A0G2JPF8;A0A0G2JNQ3;P0DMR1;B7ZW38;B2RXH8;B4DSU6;G3V5V7;G3V4M8;G3V2H6	ANP32E	Acidic leucine-rich nuclear phosphoprotein 32 family member E		1.0961	1284400000	1434100000	725310000	627610000	860900000	966890000	584670000	501170000
D6REL4;E7EQZ7;Q13123;D6RCQ4;D6RAY9	SLC16A1	Monocarboxylate transporter 1		1.0963	22131000	24637000	13883000	17168000	6884700	10414000	0	0
Q58FF6	EIF5B	Eukaryotic translation initiation factor 5B		1.0969	79949000	45298000	10965000	29033000	12740000	15102000	50001000	49002000
Q99729-3;D6R9P3;D6RD18;D6RBZ0;Q99729-4;Q99729-2;Q99729	C21orf33	ES1 protein homolog, mitochondrial		1.0969	5949100	7716000	89118000	103790000	73108000	88326000	204590000	145270000
Q6XQN6-3;Q6XQN6;C9J8U2;G5E977;Q6XQN6-2;A0A087WUT5	MYADM	Myeloid-associated differentiation marker		1.0971	180670000	211840000	147380000	114630000	111110000	115990000	127680000	80571000
Q9H3P7	ATP6V1H	V-type proton ATPase subunit H		1.0971	32238000	34382000	13375000	11010000	30910000	29320000	0	0
P26373;J3QSB4;P26373-2;J3KS98	CSTF2	Cleavage stimulation factor subunit 2		1.0977	221320000	272660000	191710000	158630000	218240000	206520000	143840000	226600000
P14625;Q96GW1;A0A1W2PRR1;H0YIV0;Q58FF3;F8W026;F8VPC7	TPP1	Tripeptidyl-peptidase 1		1.099	3803900000	4187400000	2403300000	2471800000	2188300000	2759500000	3463800000	2450900000
Q14694;Q14694-3;Q14694-2;H3BQP1;H3BNA1;H3BVF1;J3KT19	SQRDL	Sulfide:quinone oxidoreductase, mitochondrial		1.099	28366000	32138000	0	0	0	0	0	0
P06748-2;P06748;P06748-3;E5RGW4	TMED4	Transmembrane emp24 domain-containing protein 4		1.0993	2452700000	2916800000	2852300000	2860200000	2628900000	3175000000	3028400000	2299800000
P54725-2;P54725-3;P54725;K7ENJ0;K7ELW1	2020-09-07	Septin-7		1.1007	37005000	44904000	22044000	12251000	32177000	39376000	15437000	6901700
Q9Y3T9	APOBR	Apolipoprotein B receptor		1.1008	10193000	9271900	0	0	0	0	278060	155940
Q9BUF5;K7ESM5;K7EL29;A0A075B736;Q5SQY0;A6NNZ2;K7ESQ3;K7EQT3;K7EJ64;K7ERA8;K7EJZ4;K7EN98;K7EPE5	PES1	Pescadillo homolog		1.101	140240000	168000000	227590000	160350000	191660000	197770000	314210000	256680000
P84095	DCTN2	Dynactin subunit 2		1.102	14433000	23000000	4197300	3905000	14774000	11431000	19980000	13897000
P13489;E9PMJ3;E9PLZ3;E9PIM9;H0YCR7;E9PMA9;E9PMN0;E9PIK5	PPP1CA;PPP1CB;PPP1CC	Serine/threonine-protein phosphatase;Serine/threonine-protein phosphatase PP1-alpha catalytic subunit;Serine/threonine-protein phosphatase PP1-gamma catalytic subunit;Serine/threonine-protein phosphatase PP1-beta catalytic subunit		1.1032	420510000	466670000	130970000	199230000	172130000	203040000	246790000	204700000
Q9H2U2-6;Q9H2U2-3;Q9H2U2;Q9H2U2-2;Q9H2U2-4;D6R967;H0Y9D8	PSMD2	26S proteasome non-ATPase regulatory subunit 2		1.1035	36093000	43142000	25187000	26476000	35239000	31161000	14648000	9019000
C9JAU6;Q13568-5;Q13568-4;Q13568;Q13568-3;Q13568-2;C9JYP7;C9J7M2;A0A087WWA0;Q13568-6	TES	Testin		1.1038	11152000	13144000	0	0	0	0	0	0
F5H5B7;F5H1W4;F5H2K8;F5H6P5;F5H6A8;F5GXA3;C9JM38;C9J286;C9J323;J3QT54;F5H6M0;F5H047;F5H669;Q8N684-2;Q8N684;Q8N684-3	GPI	Glucose-6-phosphate isomerase		1.1046	12200000	12690000	0	0	7102700	7604400	0	0
P11142;E9PKE3;P11142-2;E9PNE6;E9PN89;A8K7Q2;E9PLF4;E9PQQ4;E9PQK7;P54652;E9PI65;E9PS65;E9PPY6;E9PM13;E9PN25	HEBP2	Heme-binding protein 2		1.1052	6514300000	7763600000	4451200000	4336100000	4642000000	5846400000	7882200000	5998500000
P61978-2;P61978;S4R359;S4R457	AARS	Alanine--tRNA ligase, cytoplasmic		1.1054	1539800000	1740300000	1429200000	1281100000	1484800000	1607100000	1666100000	1351700000
Q92973-3;Q92973-2;Q92973;E7EW37;S4R398;O14787-2	ACTR3	Actin-related protein 3		1.106	39940000	29295000	16244000	17242000	12867000	12040000	16416000	11366000
E5RHW4;O94905;E5RJ09;B0QZ43;REV__A0A0A0MRJ8;REV__Q7Z6I6-3;REV__Q7Z6I6;O94905-2;O94905-3	GNAI2	Guanine nucleotide-binding protein G(i) subunit alpha-2		1.1061	272260000	272000000	121750000	146660000	146280000	185320000	135430000	135350000
A0A0A0MQW8;Q8N6U8-3;Q8N6U8-5;Q8N6U8-4;Q8N6U8;Q8N6U8-6	AIMP1	Aminoacyl tRNA synthase complex-interacting multifunctional protein 1;Endothelial monocyte-activating polypeptide 2		1.1065	0	0	23205000	64273000	44076000	52329000	94586000	70584000
Q8J015;M0QYS1;Q6NVV1;P40429	SAMM50	Sorting and assembly machinery component 50 homolog		1.1074	46482000	46548000	5265300	8145900	53924000	38109000	0	0
X6RA14;P10768;H7BZT7;U3KQT1	SNRPA1	U2 small nuclear ribonucleoprotein A		1.1075	33533000	33602000	0	0	7914300	8997600	107310000	47760000
Q04760;Q04760-2	LEPRE1	Prolyl 3-hydroxylase 1		1.1075	147660000	164800000	194330000	191450000	209440000	235520000	98465000	114590000
Q9NT62;F8WDI0;Q9NT62-2	HLA-C	HLA class I histocompatibility antigen, Cw-7 alpha chain		1.108	1907200	4483100	12914000	10306000	13739000	18700000	0	0
F5GY55;Q16531;Q16531-2;F5GWI0;F5H2L3	CAT	Catalase		1.1088	89145000	106380000	12826000	17799000	29314000	48542000	127800000	106090000
P62829;J3KTJ3;C9JD32;B9ZVP7;J3KT29	EML2	Echinoderm microtubule-associated protein-like 2		1.1094	100870000	172050000	135610000	107200000	160570000	129640000	96178000	63257000
P40227;P40227-2;Q92526;Q92526-2;Q92526-3;J3KRI6	NAA15	N-alpha-acetyltransferase 15, NatA auxiliary subunit		1.1102	199540000	230390000	121960000	110650000	146220000	109880000	81413000	79155000
P62906	ANP32A	Acidic leucine-rich nuclear phosphoprotein 32 family member A		1.1103	139980000	161660000	103720000	128060000	169280000	146360000	35722000	59403000
Q9NX14;Q9NX14-2	HSP90AA1	Heat shock protein HSP 90-alpha		1.1104	10692000	16483000	12542000	14677000	12165000	14764000	0	0
O95202;O95202-2;O95202-3	ARPC5	Actin-related protein 2/3 complex subunit 5		1.1105	7889800	5919700	0	0	5621800	9403100	0	0
P38646;D6RJI2;H0YBG6;D6RA73;H0Y8S0	BUB3	Mitotic checkpoint protein BUB3		1.1114	1565700000	1889300000	1192200000	1166000000	901590000	1092700000	1358800000	996630000
P08238;Q58FF7	NASP	Nuclear autoantigenic sperm protein		1.1122	10013000000	10842000000	6450900000	6849700000	6778500000	8256700000	7294900000	5593800000
Q32MZ4-3;Q32MZ4-2;Q32MZ4;Q32MZ4-4;C9JSU1;Q9Y608-2;Q9Y608-4	MNDA	Myeloid cell nuclear differentiation antigen		1.1122	197470000	204840000	100050000	108970000	123350000	149210000	168870000	135890000
E7ETA6;Q15154;A6NNN6;Q15154-2;H0YBA1;E9PGW9;E7EV93;Q15154-3	DNAJA1	DnaJ homolog subfamily A member 1		1.113	5510300	5798300	0	0	13240000	23235000	38105000	22166000
P09651-2;F8W6I7;P09651;F8VZ49;H0YH80;Q32P51;F8VTQ5;F8VYN5;F8W646	WIBG	Partner of Y14 and mago		1.1134	1062200000	2016300000	655890000	568630000	698570000	792230000	566420000	412700000
Q13541	EIF3D	Eukaryotic translation initiation factor 3 subunit D		1.1136	15216000	19023000	0	0	0	0	31337000	16716000
A0A087WXM6;J3QQT2;J3KRX5;A0A0A6YYL6;P18621;P18621-3;J3KRB3;A0A087WWH0;J3QS96;J3QLC8;A0A0A0MRF8;P18621-2;J3KSJ0;A0A087WY81;K7EQ71;K7EKI8;O60437	UBA2	SUMO-activating enzyme subunit 2		1.114	97469000	122210000	137350000	106910000	110520000	82221000	92101000	106870000
P68371	OLA1	Obg-like ATPase 1		1.1147	991060000	1320300000	2468600000	1349400000	2470700000	2167000000	2857900000	2127400000
B5MBZ8;Q15435-3;Q15435;C9JRC4;C9JD73;H7C003;H7C118;C9J177;Q15435-5;Q15435-4;Q15435-2	NUP50	Nuclear pore complex protein Nup50		1.1157	6447500	12423000	7527400	8999900	8459600	9447200	0	0
A8MU39;H0YDU8;P53041	EIF2S1	Eukaryotic translation initiation factor 2 subunit 1		1.1159	38121000	44340000	26978000	17557000	15484000	14836000	0	0
O60749;D6RC15;O60749-2	SRSF9	Serine/arginine-rich splicing factor 9		1.1165	29818000	24786000	16040000	20058000	18697000	15781000	34089000	29922000
P62753;A2A3R5;A2A3R7	SART3	Squamous cell carcinoma antigen recognized by T-cells 3		1.1166	252530000	324900000	325840000	308360000	274100000	267950000	188560000	219350000
P63151;P63151-2;E5RFR9;Q66LE6;A0A1W2PQI2;E5RIY1;Q9Y2T4-3;Q00005-6;Q9Y2T4-4;Q00005;Q00005-2;Q9Y2T4-2;Q9Y2T4;Q00005-3;Q00005-4;Q00005-5;Q00005-7	PPIH	Peptidyl-prolyl cis-trans isomerase;Peptidyl-prolyl cis-trans isomerase H		1.1166	19049000	17780000	20822000	20726000	18887000	20621000	22823000	20229000
P31146;H3BRY3;H3BTU6;H3BRJ0;H3BNA2;H3BU76;H3BSL1	SLC25A1	Tricarboxylate transport protein, mitochondrial		1.1179	1878300000	2028900000	1343500000	1276000000	1012600000	1254200000	1459500000	1155500000
Q9NX58	PTPN1	Tyrosine-protein phosphatase non-receptor type;Tyrosine-protein phosphatase non-receptor type 1		1.1179	27979000	35350000	37328000	45819000	22927000	25668000	26216000	16249000
P37837;F2Z393;E9PM01;E9PKI8	ETFA	Electron transfer flavoprotein subunit alpha, mitochondrial		1.119	569700000	670390000	259780000	313760000	355780000	310670000	106150000	125880000
O43683-2;O43683-3;O43683	PDS5B	Sister chromatid cohesion protein PDS5 homolog B		1.1191	433720000	338760000	212150000	444300000	449650000	567610000	326560000	225390000
O43390-3;O43390;B4DT28;O43390-2;O43390-4	IQGAP1	Ras GTPase-activating-like protein IQGAP1		1.1198	66434000	71088000	59398000	41986000	39031000	52636000	127750000	104780000
P48735-2;P48735;H0YL11	SND1	Staphylococcal nuclease domain-containing protein 1		1.1201	238920000	261540000	187770000	991830000	157600000	920570000	141130000	1694400000
Q9UBT2;Q9UBT2-2;K7ESK7;K7EPL2;U3KQ55;K7ES38	HMGB1;HMGB1P1	High mobility group protein B1;Putative high mobility group protein B1-like 1		1.1203	70862000	79239000	41820000	36004000	46603000	44652000	11509000	18637000
P10319;P30492;P18465;A0A140T9S9;A0A140T9G0;A0A140T9Z4;A0A140T9H3;A0A140T9A9	POTEE;POTEI	POTE ankyrin domain family member E;POTE ankyrin domain family member I		1.1214	62383000	67105000	62320000	64594000	70544000	65712000	50165000	25226000
Q01105-2;A0A0C4DFV9;Q01105-3;Q01105-4;Q01105;A0A087X027;P0DME0	PEBP1	Phosphatidylethanolamine-binding protein 1;Hippocampal cholinergic neurostimulating peptide		1.1221	418950000	430360000	263000000	276310000	216520000	271560000	480260000	375230000
Q9H3N1;G3V448	RAD21	Double-strand-break repair protein rad21 homolog		1.1221	24289000	19891000	26147000	35361000	25878000	22224000	0	0
P60842;J3KT12;P60842-2;J3KTB5;J3QR64;J3QL43;J3QS69;J3QLN6;J3QKZ9;J3KS25;J3KSZ0;J3KTN0;J3QL52	SGTA	Small glutamine-rich tetratricopeptide repeat-containing protein alpha		1.1228	167770000	164640000	229560000	249310000	206570000	207440000	188240000	189110000
C9JQA1;O60828-6;O60828-3;O60828-2;O60828;O60828-10;O60828-9;O60828-8;O60828-7;O60828-5;O60828-4	NIFK	MKI67 FHA domain-interacting nucleolar phosphoprotein		1.1258	454980	559130	596210	541470	335500	338430	590490	464570
P52566;H0YGX7;F5H3P3;F5H2R5;F5H6Q0	ESYT1	Extended synaptotagmin-1		1.1258	735610000	838180000	792090000	712910000	717160000	865680000	684220000	689150000
P53007;B4DP62	BTF3	Transcription factor BTF3		1.127	41402000	45952000	20470000	33008000	43799000	35848000	29800000	20775000
K7EQ02;K7EQ55;K7EK33;Q96EP5-2;Q96EP5	LCP1	Plastin-2		1.1273	0	0	0	0	0	0	116310000	60587000
Q9UJU6;H0Y5J4;Q9UJU6-5;F8WBG8	HNRNPM	Heterogeneous nuclear ribonucleoprotein M		1.1274	38694000	30990000	15917000	17576000	10918000	13439000	26390000	18148000
Q9Y383;Q96HJ9-2;A0A0A6YYJ8;Q9Y383-3;Q9Y383-2;A8MYV2;Q9NQ29-2;Q9NQ29-3;Q9NQ29;B8ZZ10;B8ZZ12;V9GZ75;F8WEU3;B8ZZ09	DPP7	Dipeptidyl peptidase 2		1.1282	117680000	135760000	66924000	95391000	52012000	80095000	21663000	16901000
F5GZS6;J3KPF3;P08195-2;P08195-3;P08195;P08195-4;F5H0E2;F5GZI0;H0YFS2;H0YFX4;F5H867	PFKL	ATP-dependent 6-phosphofructokinase, liver type		1.1287	99379000	126460000	57426000	57804000	72008000	91568000	124660000	110810000
S4R3H4;E7EQT4;Q9UKV3-5;Q9UKV3;G3V3B0;Q9UKV3-3;Q9UKV3-2;G3V3T3	RPS24	40S ribosomal protein S24		1.1302	57831000	47665000	28769000	32828000	30938000	27912000	50272000	27324000
P12236;P12235;V9GYG0	PRDX3	Thioredoxin-dependent peroxide reductase, mitochondrial		1.1306	390390000	419730000	145640000	291410000	213810000	265220000	319760000	257650000
P61981;F8WEB6;A2IDB1;K7EIT4	ME2	NAD-dependent malic enzyme, mitochondrial		1.1309	367910000	492320000	557390000	524060000	666590000	677180000	303490000	486080000
P14866;M0QXS5;P14866-2;M0QYT0;M0R076;B4DVF8;M0QYL7;M0R1W6	TKT	Transketolase		1.131	453170000	530370000	538400000	468450000	423100000	533050000	805200000	664040000
A6NHL2-2;A6NHL2	ABCE1	ATP-binding cassette sub-family E member 1		1.1315	15244000	20984000	82525000	63239000	41273000	60243000	93316000	72405000
Q15046;Q15046-2;H3BVA8;J3KRL2;H3BPV7	TALDO1	Transaldolase		1.1316	102180000	100750000	87594000	78950000	45956000	51835000	91860000	80618000
Q9UHL4;R4GMR2;R4GN05;R4GNE8	CAST	Calpastatin		1.1316	145810000	221360000	150120000	130160000	107920000	133230000	181010000	138040000
Q8TCJ2	CFDP1	Craniofacial development protein 1		1.1334	19615000	22686000	1356200	1780900	824680	961070	7135400	4304900
P56385	EIF2AK2	Interferon-induced, double-stranded RNA-activated protein kinase		1.1338	23171000	22029000	11866000	19063000	0	0	0	0
H0Y5B4;H7BZ11;J3KQN4;P83881;R4GN19;H7BY91;H0Y3V9;Q969Q0	SUMO3	Small ubiquitin-related modifier 3		1.1339	69954000	96641000	34901000	31302000	36518000	37156000	0	0
B4DDD6;Q9UJU6-2;Q9UJU6-3;Q9UJU6-4;Q9UJU6-6	SARS	Serine--tRNA ligase, cytoplasmic		1.1352	66788000	67571000	83282000	88999000	33541000	36464000	89494000	61377000
I3L397;I3L504;P63241;P63241-2;F8WCJ1;C9J7B5;C9J4W5;Q9GZV4;Q6IS14	KIF2A	Kinesin-like protein KIF2A		1.1375	29545000	36397000	143010000	135530000	108430000	151800000	237030000	171300000
A0A024R4M0;P46781;B5MCT8;C9JM19;F2Z3C0;A8MXK4	DDX46	Probable ATP-dependent RNA helicase DDX46		1.1378	420000000	428970000	229240000	263880000	159170000	175110000	269120000	192980000
A0A0C4DG89;Q7L014;D6RJA6;REV__H7BZI1;REV__Q02818	COLGALT1	Procollagen galactosyltransferase 1		1.1381	51896000	59824000	32229000	30269000	29515000	28931000	0	0
P14927;E5RHG9;B7Z2R2;P14927-2	HUWE1	E3 ubiquitin-protein ligase HUWE1		1.1381	2202200	4519700	16266000	15866000	21374000	24829000	0	0
Q8TEA8	PRKAR2A	cAMP-dependent protein kinase type II-alpha regulatory subunit		1.1383	5205700	5861800	2982100	3647800	2055100	5114600	0	0
A6NJA2;P54578-2;P54578-3;P54578;J3QQT6;J3KS55	ST13;ST13P5	Hsc70-interacting protein;Putative protein FAM10A5		1.1387	145010000	146660000	85180000	73856000	54635000	58424000	105130000	75902000
O75533;B4DGZ4;O75533-2	CCAR2	Cell cycle and apoptosis regulator protein 2		1.1393	91588000	119600000	105180000	93551000	64908000	85423000	153260000	134240000
P56182	CORO1A	Coronin-1A;Coronin		1.1431	10873000	12924000	1908300	7199800	11951000	13929000	37626000	26731000
A6NJH9;P47813;O14602;X6RAC9	SLC3A2	4F2 cell-surface antigen heavy chain		1.1446	26133000	31759000	24132000	17557000	27969000	38155000	16029000	21459000
F8VXC8;Q8TAQ2-2;Q8TAQ2-3;Q8TAQ2	EIF2B4	Translation initiation factor eIF-2B subunit delta		1.1449	34483000	48083000	36433000	40196000	44664000	62472000	77273000	85000000
J3KNF8;H3BUX2;O43169;D6RFH4	RAN	GTP-binding nuclear protein Ran		1.147	0	0	0	0	29388000	43159000	76194000	41301000
Q00688	G6PD	Glucose-6-phosphate 1-dehydrogenase		1.1473	52883000	62580000	37073000	30830000	24578000	32358000	17999000	18075000
Q6DD88;F5GWF8;F5H6I7	HSD17B4	Peroxisomal multifunctional enzyme type 2;(3R)-hydroxyacyl-CoA dehydrogenase;Enoyl-CoA hydratase 2		1.1474	26026000	31583000	35979000	124710000	19834000	18836000	13940000	14030000
P31153;P31153-2	P4HA1	Prolyl 4-hydroxylase subunit alpha-1		1.1478	186870000	138910000	49991000	70465000	85726000	101330000	74071000	61216000
O60506-3;O60506-4;B7Z645;O60506-5;H0YAA0	TPR	Nucleoprotein TPR		1.1484	45137000	49222000	36729000	20109000	33504000	37419000	0	0
F5H1R4;K7ES98;K7EM85;Q92619;Q92619-2;K7ES92	C1QBP	Complement component 1 Q subcomponent-binding protein, mitochondrial		1.1487	81010000	81654000	48413000	46405000	50287000	60185000	0	0
P63173;J3KT73;J3QL01;J3KSP2	SLC25A5;SLC25A31	ADP/ATP translocase 2;ADP/ATP translocase 2, N-terminally processed;ADP/ATP translocase 4;ADP/ATP translocase 4, N-terminally processed		1.1489	52702000	68429000	7648500	15756000	41822000	37578000	0	0
Q7Z6Z7-2;Q7Z6Z7-3;Q7Z6Z7	PTPRC	Protein-tyrosine-phosphatase;Receptor-type tyrosine-protein phosphatase C		1.1506	5759500	5591100	3857100	4846800	10079000	10894000	0	0
P47985;P0C7P4	DEK	Protein DEK		1.1509	75034000	78853000	44651000	29559000	27938000	31350000	0	0
E5RHG8;Q15369-2;Q15369;R4GMY8	TUBAL3	Tubulin alpha chain-like 3		1.151	26028000	27385000	13813000	14669000	12985000	17681000	0	0
P50502;Q3KNR6;F6VDH7;Q8NFI4;H7C3I1;F8WAQ7	CNPY2	Protein canopy homolog 2		1.151	265280000	281250000	108490000	94863000	119380000	155160000	241490000	205480000
D6RDM7;P61086-3;P61086	GMFG	Glia maturation factor gamma		1.1514	11495000	9851800	8879900	17099000	6140400	8721300	0	0
V9GYM8;Q92974-3;Q92974-2;Q92974;Q5VY93;V9GYF0	RPS3	40S ribosomal protein S3		1.1521	41663000	55786000	42155000	31511000	41042000	57032000	30936000	24812000
P51610-2;P51610;A6NEM2;P51610-4;H7C1C4	NOP58	Nucleolar protein 58		1.1532	10381000	9788600	15591000	17846000	15219000	33811000	30618000	23855000
Q8IX12-2;Q8IX12;A0A0C4DGG8;F5H1H2;F5H2E6;F5H7M9;F5H3E1	DLST	Dihydrolipoyllysine-residue succinyltransferase component of 2-oxoglutarate dehydrogenase complex, mitochondrial		1.1539	29770000	28761000	8335800	7358900	19447000	23098000	12022000	9058000
O75400-2;O75400-3;O75400;F5H578;H0YG38	APRT	Adenine phosphoribosyltransferase		1.1542	40806000	58187000	11895000	11927000	19838000	23660000	0	0
P46777;Q5T7N0	STIP1	Stress-induced-phosphoprotein 1		1.1548	344560000	406790000	410530000	440760000	371820000	453000000	154070000	196140000
P51148;P51148-2;F8VWU4;F8VVZ0;F8VUA5;F8VVK3;K7ERI8;K7ERQ8;P61020-2;P20339-2;P61020;P20339;K7EIP6;F8WCY6;F8WD79;F8VPW9;F8VSF8;F8VWZ7;K7ENY4	MARCKS	Myristoylated alanine-rich C-kinase substrate		1.1551	44762000	41130000	22987000	30249000	34772000	26181000	13953000	9114800
F5GX39;Q15363;E7EQ72	PSMC3	26S protease regulatory subunit 6A		1.1555	190060000	354830000	0	0	0	0	198400000	211210000
P49748;P49748-3;P49748-2;K7EQP4;J3QKU9;K7EJW8;J3KS89	CBX5	Chromobox protein homolog 5		1.1559	74239000	78802000	34666000	33138000	33419000	35905000	31261000	27531000
Q9BVK6	NUMA1	Nuclear mitotic apparatus protein 1		1.156	1041300	1185300	8802300	9233700	9606900	12299000	22513000	15864000
Q96C86	CLINT1	Clathrin interactor 1		1.1563	32255000	34349000	37207000	30164000	33795000	35447000	17681000	18027000
Q8N163-2;Q8N163;G3V119;H0YB24;A0A087X2B6;E5RHJ4;H0YC69;E5RGU7;E5RFJ3;H0YC58	SUPT16H	FACT complex subunit SPT16		1.1573	180490000	186110000	199160000	240510000	125680000	183750000	129580000	119200000
Q71DI3;Q16695;P68431;K7EMV3;B4DEB1;K7EK07;K7ES00;P84243;Q5TEC6;K7EP01;Q6NXT2	SHMT2	Serine hydroxymethyltransferase, mitochondrial;Serine hydroxymethyltransferase		1.1577	1591100000	2119100000	1101500000	1583800000	1762500000	1680500000	203150000	199510000
A0A0R4J2E8;A8MXP9;P43243;D6REM6;D6R991;B3KM87;P43243-2;Q68E03;H0Y8T4;D6RB45;A0A1B0GX04;D6R9F3;D6RBS2;D6RCM3;D6REK4;D6R8Z5;D6RAM9;D6RAY2;D6RBI2;D6RE02;D6RIA2	RPL23	60S ribosomal protein L23		1.1578	288390000	307780000	237390000	178400000	115750000	132370000	344330000	290370000
P07384;E9PL37	SF3A3	Splicing factor 3A subunit 3		1.1586	26786000	35500000	60870000	69253000	69546000	76955000	58184000	52216000
P35659;B4DFG0;P35659-2;H0Y993;D6RDA2;D6R9L5;H0Y8X0	SNRPD3	Small nuclear ribonucleoprotein Sm D3		1.159	130570000	139300000	25148000	27707000	20841000	20711000	23702000	17440000
G3V529;Q9GZR7;Q9GZR7-2;A0A087WXU8;A0A1W2PRR2;F5GYL3				1.1598	4981400	6941000	0	0	0	0	37011000	24020000
O75937;S4R3J5	CLIC1	Chloride intracellular channel protein 1		1.1606	19401000	27979000	7988700	7243800	6170800	10900000	27000000	22126000
Q96AE4-2;E9PEB5;Q96AE4;C9JSZ1;M0QYG1	TCEA1	Transcription elongation factor A protein 1		1.1606	244100000	293950000	210260000	220450000	124170000	164290000	110130000	85596000
A0A0B4J1Z1;C9JAB2;Q16629-3;Q16629-2;Q16629-4;Q16629	RPL13A;RPL13a;RPL13AP3	60S ribosomal protein L13a;Putative 60S ribosomal protein L13a protein RPL13AP3		1.1619	168350000	193650000	208260000	224740000	178160000	230510000	291960000	274030000
A0A0C4DGB5;P20810-9;P20810-5;P20810-10;P20810-7;P20810-6;F8W7E0;E9PDE4;E7ES10;E9PCH5;E7EVY3;B7Z574;P20810-4;P20810-8;P20810-2;P20810;H0YA91;H0Y7F0;H0Y9H6;P20810-3;D6RGF7;D6RBR1;E7EN75;H0Y944;E9PSG1;E7EQ12;A0A0A0MR45;E7EQA0;H0YD33;E7EQK6	YY1	Transcriptional repressor protein YY1		1.1622	48855000	48612000	7665300	4838500	61796000	75781000	51585000	34556000
Q99832;Q99832-3;Q99832-4;Q99832-2;F8WAM2;F8WBP8	RALY	RNA-binding protein Raly		1.1622	175420000	214490000	121950000	187150000	164590000	218190000	138790000	107800000
K7ELL7;P14314-2;P14314;K7EPW7;A0A0C4DGP4;K7EKX1;K7EJ70	PGM2	Phosphoglucomutase-2		1.1629	592860000	678420000	306920000	369590000	222930000	329490000	478040000	408340000
O43143	ATP5I	ATP synthase subunit e, mitochondrial		1.1631	121840000	134480000	90597000	78178000	67660000	87091000	107400000	85454000
E9PQP1;E9PMX3;G3V0I5;P49821-2;P49821;E9PPS5;E9PJL9;H0YE81;E9PLC6;E9PPR0;B4DE93	PTMA	Prothymosin alpha;Prothymosin alpha, N-terminally processed;Thymosin alpha-1		1.1632	5973200	7795200	10655000	11161000	6815200	9656700	0	0
P25685;P25685-2	RUFY1	RUN and FYVE domain-containing protein 1		1.1636	24131000	28492000	9689900	12350000	13306000	19041000	33803000	31316000
O00170;E9PMH2	RAB35	Ras-related protein Rab-35		1.1641	10110000	10957000	15504000	14890000	0	0	0	0
P09429;Q5T7C4;B2RPK0	MYH9	Myosin-9		1.1652	266060000	431860000	40119000	30251000	267670000	351920000	522800000	414550000
G3V220;O14776-2;O14776	DAZAP1	DAZ-associated protein 1		1.1655	0	0	8861200	7691900	13261000	18941000	0	0
P31689;P31689-2	SMC3	Structural maintenance of chromosomes protein 3		1.1669	78427000	107400000	36821000	29527000	10107000	18055000	30252000	18793000
C9JRH2;C9JMJ4;C9J3R0;C9JQZ4;C9JW69;P18754;P18754-2	SMAP2	Stromal membrane-associated protein 2		1.1671	6443900	11540000	13151000	9187100	11046000	11129000	12803000	6212100
G3V1U3;P50579-3;P50579;F8VSC4;F8VY03;F8VQZ7;F8VRR3;P50579-2	CACYBP	Calcyclin-binding protein		1.1679	32940000	39601000	8355900	11084000	17999000	16377000	6348700	6122400
E5RIX8;E5RIW3;E5RJD8;E5RHG6;O75347;O75347-2	GMPS	GMP synthase [glutamine-hydrolyzing]		1.1702	42224000	61361000	36583000	46536000	52457000	51836000	7220200	15250000
Q8WW12-2;Q8WW12	HOMER3	Homer protein homolog 3		1.1707	18574000	19757000	23154000	15536000	0	0	0	0
P49207	DENR	Density-regulated protein		1.1713	873460	899180	15334000	15203000	438030	436960	0	0
E7EX17;P23588-2;P23588;F8VX11;F8VYE9;F8VSC7;F8VP89;F8W0K0;F8VRU1	RPL5	60S ribosomal protein L5		1.1714	132880000	149150000	69544000	63584000	75964000	100450000	155490000	136740000
P61088;F8VZ29;F8VSD4;F8VV71;Q5JXB2;F8VQQ8	RPS3A	40S ribosomal protein S3a		1.1721	76490000	81935000	46654000	46447000	51838000	52852000	49441000	43157000
Q8IV08;M0R3G9	CNOT10	CCR4-NOT transcription complex subunit 10		1.1728	36113000	44524000	9271300	5165900	7450500	8987300	32239000	14474000
K7ERP4;A0A0A0MTT1;K7EKX7;R4GNE4;K7ENB4;A0A087X2I2;A0A087WT12;K7EJ20;P36969-2;P36969	PSMB8;PSM8	Proteasome subunit beta type;Proteasome subunit beta type-8		1.1745	21871000	26664000	11534000	15864000	12284000	14048000	0	0
F8VZQ9;H0YHG0;P82979	AP3D1	AP-3 complex subunit delta-1		1.1753	45330000	49180000	40348000	34790000	30554000	28465000	0	0
P16989-2;P16989-3;P16989;A0A0D9SEI8	ACTN4	Alpha-actinin-4		1.1758	5047900	12630000	7804700	10621000	8285000	7211800	0	0
O75489;E9PS48;O75489-2	TCERG1	Transcription elongation regulator 1		1.1759	8685600	11624000	0	0	0	0	8474800	7690500
P38117;P38117-2	HIST1H2AJ;HIST1H2AH;HIST1H2AC;HIST3H2A;HIST2H2AA3;HIST1H2AD;HIST1H2AG;HIST1H2AB;H2AFJ;HIST2H2AC;HIST1H2AA;H2AFX	Histone H2A type 1-J;Histone H2A type 1-H;Histone H2A type 1-C;Histone H2A type 3;Histone H2A type 2-A;Histone H2A type 1-D;Histone H2A type 1;Histone H2A type 1-B/E;Histone H2A.J;Histone H2A type 2-C;Histone H2A;Histone H2A type 1-A;Histone H2AX		1.1759	44258000	53345000	18416000	18365000	19038000	23861000	0	0
Q8WU90;F8WB26;Q8WU90-2	ACOT7	Cytosolic acyl coenzyme A thioester hydrolase		1.1763	11907000	13815000	0	0	0	0	8417900	3500800
Q9UKX7-2;Q9UKX7;B0QY21	TUBA4A	Tubulin alpha-4A chain		1.1783	26631000	27381000	3956900	3753900	0	0	0	0
P05455;E7ERC4;E9PGX9;E9PFL9;A0A0G2JRP8;A0A0G2JP21;A0A087WU96;A0A087X1J6;A0A087X0V3;Q8N7Z2;A8MZA4;H0YM25	DDX24	ATP-dependent RNA helicase DDX24		1.1785	252840000	393650000	192110000	183540000	177450000	215700000	165970000	235910000
J3QL05;J3KP15;Q01130-2;Q01130	PSMA1	Proteasome subunit alpha type-1		1.1795	173460000	188310000	172560000	183110000	110910000	140440000	205400000	118390000
Q9NZT2-2;Q9NZT2;A0A0A0MRN5;A0A087X028	TAPBP	Tapasin		1.1809	27370000	37721000	29507000	38813000	11697000	16366000	0	0
Q9NVP1	EZR	Ezrin		1.1821	0	0	15438000	14760000	13656000	14838000	11283000	14433000
Q58FF8	FKBP4	Peptidyl-prolyl cis-trans isomerase FKBP4;Peptidyl-prolyl cis-trans isomerase FKBP4, N-terminally processed		1.184	28244000	37739000	129140000	82182000	115420000	136270000	159920000	142250000
J3QRS3;P19105;O14950;P24844;J3KTJ1;P24844-2	TUFM	Elongation factor Tu, mitochondrial		1.1842	79786000	126970000	84321000	71275000	68364000	71535000	17240000	30717000
A2A274;Q99798	SFMBT2	Scm-like with four MBT domains protein 2		1.1859	186120000	185940000	40155000	51795000	46357000	52262000	94375000	86950000
P10253;I3L3L3;I3L0S5	GSDMD	Gasdermin-D		1.1862	24756000	27477000	0	0	7650100	11808000	28583000	23467000
[truncated: 774 more rows]

## Sheet: Supplementary Table 3
Supplementary Table 3 | N-terminomics TAILS peptides from WT and CAPN2-/- THP-1 cells.
[truncated: 1,344 more rows]

[truncated: 3 more sheets: Supplementary Table 4, Supplementary Table 5, Supplementary Table 6]
